# Supplementary material for: trans-Dichlorido(2,2-dimethyl­propane-1,3-diamine)­bis­(triphenyl­phosphane)ruthenium(II)
Source: Acta Crystallogr Sect E Struct Rep Online. 2010 Jun 5;66(Pt 7):m731–2. doi: 10.1107/S1600536810019276 (PMC3006909; doi:10.1107/S1600536810019276)
Supplement: Supplementary file 2 [file e-66-0m731-Isup2.hkl]

data_I

_audit_update_record
;
2010-05-15 # Formatted by publCIF
;
loop_
_refln_index_h
_refln_index_k
_refln_index_l
_refln_F_meas
_refln_F_calc
_refln_F_sigma
3	0	0	895	941	4
4	0	0	422	395	4
5	0	0	1266	1275	5
6	0	0	0	11	1
7	0	0	1672	1657	6
8	0	0	877	850	12
9	0	0	1592	1614	7
10	0	0	1085	1125	8
11	0	0	268	268	6
12	0	0	993	997	9
13	0	0	195	181	11
14	0	0	368	356	7
15	0	0	134	109	16
16	0	0	382	369	8
17	0	0	306	285	8
18	0	0	136	141	17
19	0	0	460	444	8
20	0	0	259	233	11
2	1	0	597	632	6
3	1	0	1012	1030	11
4	1	0	835	817	6
5	1	0	0	12	1
6	1	0	535	529	8
7	1	0	250	251	5
8	1	0	767	772	7
9	1	0	443	442	4
10	1	0	809	791	8
11	1	0	220	212	15
12	1	0	256	257	10
13	1	0	377	395	6
14	1	0	267	283	8
15	1	0	48	25	47
16	1	0	371	362	7
17	1	0	0	61	1
18	1	0	0	44	1
19	1	0	68	62	59
20	1	0	78	109	78
0	2	0	2518	2565	5
1	2	0	860	850	4
2	2	0	1218	1213	4
3	2	0	1068	1070	5
4	2	0	624	639	6
5	2	0	1989	2004	5
6	2	0	657	641	12
7	2	0	1336	1369	6
8	2	0	954	961	7
9	2	0	1054	1060	8
10	2	0	382	378	10
11	2	0	260	289	12
12	2	0	491	510	5
13	2	0	264	260	8
14	2	0	0	17	1
15	2	0	462	458	6
16	2	0	135	142	16
17	2	0	570	583	7
18	2	0	280	276	19
19	2	0	402	397	10
20	2	0	252	253	12
1	3	0	869	843	6
2	3	0	533	509	5
3	3	0	317	310	4
4	3	0	1189	1180	16
5	3	0	33	4	32
6	3	0	383	392	4
7	3	0	366	359	18
8	3	0	43	22	42
9	3	0	189	176	8
10	3	0	168	152	9
11	3	0	181	186	9
12	3	0	400	398	6
13	3	0	299	318	8
14	3	0	131	107	21
15	3	0	0	38	1
16	3	0	201	209	12
17	3	0	142	128	17
18	3	0	198	190	13
19	3	0	96	56	27
20	3	0	0	9	1
0	4	0	973	977	8
1	4	0	288	279	4
2	4	0	1515	1486	8
3	4	0	1361	1359	6
4	4	0	1463	1398	6
5	4	0	845	877	7
6	4	0	119	78	10
7	4	0	1005	1028	7
8	4	0	646	648	10
9	4	0	82	68	24
10	4	0	488	499	5
11	4	0	75	82	44
12	4	0	789	785	8
13	4	0	64	51	48
14	4	0	613	617	6
15	4	0	781	769	8
16	4	0	404	404	7
17	4	0	541	545	7
18	4	0	0	57	1
19	4	0	276	278	12
1	5	0	279	241	5
2	5	0	486	475	5
3	5	0	668	658	6
4	5	0	189	159	7
5	5	0	0	2	1
6	5	0	0	38	1
7	5	0	94	101	22
8	5	0	66	9	65
9	5	0	0	38	1
10	5	0	209	203	9
11	5	0	169	169	12
12	5	0	483	485	6
13	5	0	87	111	43
14	5	0	142	135	16
15	5	0	0	65	1
16	5	0	75	93	75
17	5	0	74	109	74
18	5	0	202	204	14
19	5	0	0	40	1
0	6	0	751	765	10
1	6	0	403	412	9
2	6	0	178	192	8
3	6	0	915	923	11
4	6	0	205	168	12
5	6	0	414	421	9
6	6	0	223	219	13
7	6	0	692	685	7
8	6	0	19	39	18
9	6	0	628	628	11
10	6	0	589	591	6
11	6	0	254	258	8
12	6	0	521	539	6
13	6	0	661	670	17
14	6	0	197	217	13
15	6	0	607	593	7
16	6	0	286	285	10
17	6	0	357	380	9
18	6	0	48	66	47
1	7	0	322	332	6
2	7	0	212	197	8
3	7	0	664	682	15
4	7	0	119	152	58
5	7	0	0	23	1
6	7	0	170	143	11
7	7	0	238	221	8
8	7	0	176	158	12
9	7	0	166	174	47
10	7	0	28	18	27
11	7	0	356	379	11
12	7	0	144	166	16
13	7	0	414	409	7
14	7	0	0	26	1
15	7	0	228	230	11
16	7	0	100	95	37
17	7	0	67	46	67
0	8	0	721	716	10
1	8	0	277	265	7
2	8	0	352	357	9
3	8	0	409	401	6
4	8	0	205	206	15
5	8	0	625	614	7
6	8	0	189	169	13
7	8	0	719	724	7
8	8	0	608	605	6
9	8	0	442	434	12
10	8	0	505	495	6
11	8	0	62	66	61
12	8	0	455	463	7
13	8	0	213	209	14
14	8	0	204	199	13
15	8	0	462	479	14
16	8	0	215	216	30
1	9	0	172	157	14
2	9	0	170	164	22
3	9	0	183	195	12
4	9	0	299	310	15
5	9	0	213	202	10
6	9	0	431	430	7
7	9	0	185	176	12
8	9	0	223	186	10
9	9	0	231	227	19
10	9	0	254	265	11
11	9	0	134	126	81
12	9	0	288	264	26
13	9	0	0	56	1
14	9	0	52	18	52
0	10	0	803	795	13
1	10	0	202	201	24
2	10	0	690	686	7
3	10	0	288	294	9
4	10	0	389	370	9
5	10	0	415	415	7
6	10	0	168	177	22
7	10	0	119	80	39
8	10	0	454	460	10
9	10	0	56	28	56
10	10	0	407	405	8
11	10	0	0	28	1
12	10	0	406	394	9
1	11	0	576	551	7
2	11	0	219	208	12
3	11	0	356	373	9
4	11	0	141	142	17
5	11	0	260	244	11
6	11	0	0	41	1
7	11	0	186	139	13
8	11	0	158	159	18
9	11	0	0	80	1
10	11	0	176	167	26
0	12	0	591	594	11
1	12	0	71	97	71
2	12	0	364	362	9
3	12	0	365	348	9
4	12	0	132	137	94
5	12	0	317	321	10
6	12	0	104	33	33
7	12	0	362	343	14
-21	1	1	61	49	61
-20	1	1	508	491	8
-19	1	1	162	157	16
-18	1	1	451	433	10
-17	1	1	236	249	11
-16	1	1	76	27	32
-15	1	1	485	482	9
-14	1	1	73	30	47
-13	1	1	358	347	9
-12	1	1	581	597	6
-11	1	1	697	717	12
-10	1	1	1369	1406	8
-9	1	1	318	308	5
-8	1	1	1044	1068	7
-7	1	1	270	265	5
-6	1	1	929	934	11
-5	1	1	677	681	6
-4	1	1	945	967	7
-3	1	1	303	316	3
-2	1	1	159	119	22
2	1	1	1668	1691	7
3	1	1	313	307	5
4	1	1	356	354	4
5	1	1	170	173	21
6	1	1	120	125	9
7	1	1	570	566	11
8	1	1	523	545	5
9	1	1	1027	1045	8
10	1	1	400	383	10
11	1	1	760	785	8
12	1	1	442	438	8
13	1	1	274	263	8
14	1	1	317	317	7
15	1	1	58	47	58
16	1	1	220	220	10
17	1	1	146	160	43
18	1	1	346	343	9
19	1	1	497	468	7
20	1	1	74	53	73
-20	2	1	0	8	1
-19	2	1	92	126	43
-18	2	1	0	72	1
-17	2	1	0	31	1
-16	2	1	255	255	15
-15	2	1	0	50	1
-14	2	1	443	433	6
-13	2	1	0	68	1
-12	2	1	237	225	8
-11	2	1	723	715	7
-10	2	1	115	101	13
-9	2	1	549	557	12
-8	2	1	215	214	6
-7	2	1	59	71	59
-6	2	1	244	239	5
-5	2	1	868	843	14
-4	2	1	531	514	5
-3	2	1	390	362	4
-2	2	1	30	35	29
-1	2	1	641	647	7
0	2	1	113	100	6
1	2	1	1312	1291	5
2	2	1	1089	1041	7
3	2	1	733	741	16
4	2	1	174	166	7
5	2	1	0	11	1
6	2	1	610	567	23
7	2	1	120	125	10
8	2	1	315	307	15
9	2	1	264	257	6
10	2	1	223	222	7
11	2	1	0	20	1
12	2	1	306	323	7
13	2	1	390	387	6
14	2	1	0	19	1
15	2	1	591	572	6
16	2	1	0	51	1
17	2	1	287	289	9
18	2	1	54	93	53
19	2	1	0	61	1
20	2	1	211	196	13
-20	3	1	245	236	12
-19	3	1	45	86	44
-18	3	1	438	420	11
-17	3	1	314	306	8
-16	3	1	398	390	7
-15	3	1	670	679	6
-14	3	1	375	370	11
-13	3	1	370	370	7
-12	3	1	596	616	7
-11	3	1	34	82	33
-10	3	1	403	411	5
-9	3	1	42	61	41
-8	3	1	1375	1404	7
-7	3	1	95	72	13
-6	3	1	1771	1796	6
-5	3	1	1453	1450	6
-4	3	1	657	662	6
-3	3	1	1817	1808	9
-2	3	1	141	142	7
-1	3	1	306	304	12
0	3	1	112	113	9
1	3	1	524	532	9
2	3	1	902	906	5
3	3	1	226	217	5
4	3	1	1627	1633	6
5	3	1	1176	1163	19
6	3	1	1249	1262	6
7	3	1	1560	1586	7
8	3	1	219	201	6
9	3	1	513	512	5
10	3	1	0	87	1
11	3	1	615	609	9
12	3	1	172	162	11
13	3	1	338	328	11
14	3	1	535	539	7
15	3	1	109	84	26
16	3	1	685	685	12
17	3	1	373	350	8
18	3	1	186	183	15
19	3	1	282	261	29
20	3	1	0	4	1
-20	4	1	59	32	59
-19	4	1	206	195	13
-18	4	1	91	127	32
-17	4	1	77	119	77
-16	4	1	53	43	52
-15	4	1	0	47	1
-14	4	1	0	58	1
-13	4	1	568	572	13
-12	4	1	157	163	15
-11	4	1	179	165	10
-10	4	1	74	49	33
-9	4	1	0	52	1
-8	4	1	222	223	9
-7	4	1	154	152	9
-6	4	1	287	265	6
-5	4	1	473	457	6
-4	4	1	179	186	7
-3	4	1	730	713	17
-2	4	1	0	48	1
-1	4	1	393	363	17
0	4	1	627	584	6
1	4	1	176	146	6
2	4	1	1808	1794	7
3	4	1	439	404	4
4	4	1	1058	1049	6
5	4	1	414	405	8
6	4	1	401	413	4
7	4	1	370	370	5
8	4	1	110	105	13
9	4	1	50	32	49
10	4	1	380	382	5
11	4	1	180	168	11
12	4	1	90	17	48
13	4	1	258	260	9
14	4	1	77	34	76
15	4	1	0	34	1
16	4	1	115	106	27
17	4	1	297	297	10
18	4	1	0	70	1
19	4	1	256	267	12
-19	5	1	96	128	32
-18	5	1	302	292	10
-17	5	1	394	404	8
-16	5	1	324	327	9
-15	5	1	820	813	8
-14	5	1	155	137	14
-13	5	1	1097	1074	10
-12	5	1	111	94	19
-11	5	1	704	719	7
-10	5	1	61	83	60
-9	5	1	0	8	1
-8	5	1	405	408	5
-7	5	1	269	286	7
-6	5	1	71	107	22
-5	5	1	905	906	7
-4	5	1	284	287	9
-3	5	1	851	873	7
-2	5	1	246	238	5
-1	5	1	801	815	7
0	5	1	671	664	7
1	5	1	183	199	7
2	5	1	769	778	7
3	5	1	306	313	7
4	5	1	802	832	7
5	5	1	562	564	6
6	5	1	421	452	4
7	5	1	835	837	8
8	5	1	0	21	1
9	5	1	649	666	12
10	5	1	459	456	6
11	5	1	434	429	6
12	5	1	917	921	20
13	5	1	89	85	34
14	5	1	886	892	20
15	5	1	0	59	1
16	5	1	672	668	7
17	5	1	0	15	1
18	5	1	440	452	9
19	5	1	103	80	28
-18	6	1	74	86	49
-17	6	1	0	82	1
-16	6	1	117	121	32
-15	6	1	0	30	1
-14	6	1	127	163	31
-13	6	1	0	22	1
-12	6	1	328	322	8
-11	6	1	86	27	34
-10	6	1	153	176	13
-9	6	1	127	112	15
-8	6	1	219	220	9
-7	6	1	159	170	10
-6	6	1	0	17	1
-5	6	1	134	145	11
-4	6	1	69	18	32
-3	6	1	384	371	5
-2	6	1	834	812	8
-1	6	1	257	271	6
0	6	1	518	511	5
1	6	1	333	342	5
2	6	1	36	89	36
3	6	1	156	132	13
4	6	1	318	327	7
5	6	1	522	497	5
6	6	1	226	210	8
7	6	1	177	173	10
8	6	1	0	5	1
9	6	1	355	359	7
10	6	1	281	274	8
11	6	1	334	334	13
12	6	1	370	378	7
13	6	1	194	206	12
14	6	1	255	252	10
15	6	1	115	96	21
16	6	1	122	120	23
17	6	1	170	135	15
18	6	1	0	38	1
-17	7	1	249	249	45
-16	7	1	192	176	19
-15	7	1	289	268	11
-14	7	1	242	253	11
-13	7	1	405	407	10
-12	7	1	61	68	60
-11	7	1	508	505	6
-10	7	1	476	486	14
-9	7	1	49	76	49
-8	7	1	611	605	6
-7	7	1	266	270	8
-6	7	1	416	403	8
-5	7	1	213	216	9
-4	7	1	617	610	6
-3	7	1	325	320	11
-2	7	1	686	665	7
-1	7	1	279	286	6
0	7	1	151	144	11
1	7	1	51	58	51
2	7	1	909	904	9
3	7	1	613	622	6
4	7	1	809	806	8
5	7	1	726	720	7
6	7	1	716	696	11
7	7	1	776	773	9
8	7	1	513	525	6
9	7	1	1035	1024	11
10	7	1	285	306	8
11	7	1	542	543	11
12	7	1	572	583	6
13	7	1	78	124	78
14	7	1	496	495	7
15	7	1	0	28	1
16	7	1	410	424	11
17	7	1	150	123	19
-16	8	1	0	7	1
-15	8	1	0	1	1
-14	8	1	0	55	1
-13	8	1	363	347	9
-12	8	1	59	53	59
-11	8	1	490	474	7
-10	8	1	0	54	1
-9	8	1	448	452	7
-8	8	1	0	3	1
-7	8	1	584	581	11
-6	8	1	149	119	13
-5	8	1	614	601	6
-4	8	1	293	291	7
-3	8	1	335	323	7
-2	8	1	45	30	45
-1	8	1	187	177	19
0	8	1	165	157	13
1	8	1	0	7	1
2	8	1	550	546	5
3	8	1	186	189	13
4	8	1	170	182	14
5	8	1	320	324	14
6	8	1	185	159	17
7	8	1	36	54	36
8	8	1	202	195	11
9	8	1	70	20	70
10	8	1	109	116	60
11	8	1	489	475	10
12	8	1	192	210	13
13	8	1	199	204	13
14	8	1	74	115	73
15	8	1	34	70	34
16	8	1	171	147	16
-14	9	1	21	72	20
-13	9	1	324	312	9
-12	9	1	179	185	15
-11	9	1	273	253	10
-10	9	1	189	214	13
-9	9	1	330	310	8
-8	9	1	380	386	7
-7	9	1	71	12	53
-6	9	1	455	457	6
-5	9	1	274	293	9
-4	9	1	231	214	10
-3	9	1	503	499	12
-2	9	1	140	141	15
-1	9	1	438	437	6
0	9	1	261	273	8
1	9	1	521	528	11
2	9	1	440	433	6
3	9	1	436	439	12
4	9	1	501	500	14
5	9	1	109	117	20
6	9	1	302	287	8
7	9	1	520	513	6
8	9	1	77	109	54
9	9	1	432	430	7
10	9	1	226	216	11
11	9	1	444	432	8
12	9	1	275	252	10
13	9	1	299	290	9
14	9	1	409	386	18
-13	10	1	125	59	22
-12	10	1	0	71	1
-11	10	1	337	355	9
-10	10	1	33	50	32
-9	10	1	362	351	9
-8	10	1	188	184	13
-7	10	1	159	167	15
-6	10	1	154	159	15
-5	10	1	105	97	28
-4	10	1	225	198	10
-3	10	1	94	44	24
-2	10	1	417	410	13
-1	10	1	296	286	16
0	10	1	516	514	7
1	10	1	420	419	9
2	10	1	382	373	13
3	10	1	174	188	30
4	10	1	313	294	8
5	10	1	109	90	109
6	10	1	105	150	54
7	10	1	149	132	121
8	10	1	179	158	18
9	10	1	0	35	1
10	10	1	323	315	9
11	10	1	20	93	20
12	10	1	0	76	1
-10	11	1	465	455	9
-9	11	1	109	106	34
-8	11	1	382	360	23
-7	11	1	116	75	61
-6	11	1	379	371	8
-5	11	1	230	237	11
-4	11	1	327	311	10
-3	11	1	284	273	9
-2	11	1	234	224	11
-1	11	1	432	418	8
0	11	1	406	408	8
1	11	1	505	500	17
2	11	1	389	380	8
3	11	1	308	318	9
4	11	1	376	382	8
5	11	1	83	91	35
6	11	1	55	70	55
7	11	1	367	356	9
8	11	1	0	11	1
9	11	1	463	457	8
10	11	1	0	17	1
-7	12	1	123	117	42
-6	12	1	179	169	16
-5	12	1	150	128	17
-4	12	1	214	199	20
-3	12	1	125	113	22
-2	12	1	385	385	12
-1	12	1	132	105	35
0	12	1	110	129	32
1	12	1	219	227	13
2	12	1	164	168	18
3	12	1	187	185	15
4	12	1	0	42	1
5	12	1	208	179	34
6	12	1	47	30	47
-21	0	2	405	394	13
-20	0	2	466	472	11
-19	0	2	184	152	18
-18	0	2	570	550	10
-17	0	2	175	186	18
-16	0	2	407	408	10
-15	0	2	448	447	9
-14	0	2	630	622	9
-13	0	2	526	527	8
-12	0	2	318	303	9
-11	0	2	1374	1393	11
-10	0	2	173	177	12
-9	0	2	1670	1676	10
-8	0	2	595	595	8
-7	0	2	335	371	6
-6	0	2	616	647	8
-5	0	2	351	340	5
-4	0	2	458	428	6
-3	0	2	945	935	6
2	0	2	46	55	33
3	0	2	3467	3609	6
4	0	2	2480	2529	7
5	0	2	952	929	8
6	0	2	1471	1475	9
7	0	2	876	834	10
8	0	2	1121	1168	10
9	0	2	817	817	11
10	0	2	1059	1085	12
11	0	2	1127	1137	13
12	0	2	339	334	9
13	0	2	446	454	8
14	0	2	140	179	23
15	0	2	207	188	14
16	0	2	83	71	50
17	0	2	315	319	12
18	0	2	424	407	11
19	0	2	209	197	19
20	0	2	445	415	12
-21	1	2	127	93	32
-20	1	2	140	113	30
-19	1	2	89	84	54
-18	1	2	0	21	1
-17	1	2	157	164	21
-16	1	2	0	26	1
-15	1	2	299	310	12
-14	1	2	297	297	11
-13	1	2	339	318	9
-12	1	2	414	429	8
-11	1	2	549	546	8
-10	1	2	529	531	8
-9	1	2	564	577	8
-8	1	2	219	217	8
-7	1	2	56	60	56
-6	1	2	455	453	6
-5	1	2	438	422	7
-4	1	2	988	929	7
-3	1	2	209	176	5
-2	1	2	277	270	4
1	1	2	762	770	5
2	1	2	237	230	4
3	1	2	268	236	5
4	1	2	236	236	6
5	1	2	0	40	1
6	1	2	606	602	8
7	1	2	227	184	8
8	1	2	336	335	6
9	1	2	304	299	8
10	1	2	115	113	18
11	1	2	0	8	1
12	1	2	254	254	11
13	1	2	87	61	36
14	1	2	314	330	11
15	1	2	201	193	15
16	1	2	234	257	14
17	1	2	0	41	1
18	1	2	0	72	1
19	1	2	85	109	85
20	1	2	155	120	26
-20	2	2	298	267	14
-19	2	2	334	346	13
-18	2	2	418	421	11
-17	2	2	192	179	17
-16	2	2	640	644	10
-15	2	2	247	259	14
-14	2	2	470	452	9
-13	2	2	662	683	9
-12	2	2	143	127	17
-11	2	2	739	761	10
-10	2	2	561	548	8
-9	2	2	1294	1323	11
-8	2	2	651	646	9
-7	2	2	1483	1482	9
-6	2	2	1361	1370	8
-5	2	2	1172	1172	8
-4	2	2	1589	1582	7
-3	2	2	648	651	7
-2	2	2	689	726	7
-1	2	2	409	357	6
0	2	2	941	926	6
1	2	2	1393	1379	6
2	2	2	222	184	6
3	2	2	1976	2014	7
4	2	2	988	1013	8
5	2	2	595	569	8
6	2	2	1171	1185	9
7	2	2	46	1	46
8	2	2	1167	1177	10
9	2	2	0	81	1
10	2	2	733	730	11
11	2	2	497	498	7
12	2	2	614	600	9
13	2	2	273	269	12
14	2	2	267	290	13
15	2	2	259	268	12
16	2	2	500	494	10
17	2	2	116	133	33
18	2	2	540	524	10
19	2	2	238	230	18
20	2	2	411	409	13
-20	3	2	0	139	1
-19	3	2	0	87	1
-18	3	2	109	98	34
-17	3	2	102	119	35
-16	3	2	21	3	21
-15	3	2	119	58	26
-14	3	2	0	46	1
-13	3	2	371	389	10
-12	3	2	494	486	8
-11	3	2	248	228	10
-10	3	2	226	239	10
-9	3	2	123	107	16
-8	3	2	199	229	10
-7	3	2	240	200	8
-6	3	2	325	317	6
-5	3	2	138	163	11
-4	3	2	498	458	7
-3	3	2	342	351	5
-2	3	2	265	247	6
-1	3	2	0	73	1
0	3	2	823	783	7
1	3	2	592	599	7
2	3	2	171	162	8
3	3	2	1336	1341	8
4	3	2	246	219	6
5	3	2	876	867	9
6	3	2	0	43	1
7	3	2	464	484	7
8	3	2	489	484	7
9	3	2	337	350	8
10	3	2	185	165	11
11	3	2	227	241	12
12	3	2	135	175	22
13	3	2	141	137	21
14	3	2	314	324	11
15	3	2	176	164	18
16	3	2	294	312	13
17	3	2	133	122	27
18	3	2	259	266	16
19	3	2	0	20	1
-20	4	2	0	45	1
-19	4	2	288	275	14
-18	4	2	228	230	16
-17	4	2	349	334	12
-16	4	2	803	796	12
-15	4	2	254	265	15
-14	4	2	745	744	11
-13	4	2	766	764	11
-12	4	2	464	463	9
-11	4	2	267	263	11
-10	4	2	436	428	7
-9	4	2	600	603	9
-8	4	2	108	143	20
-7	4	2	819	827	11
-6	4	2	778	803	10
-5	4	2	64	52	31
-4	4	2	1253	1269	9
-3	4	2	744	761	9
-2	4	2	657	657	9
-1	4	2	709	728	9
0	4	2	786	769	9
1	4	2	1373	1374	8
2	4	2	0	38	1
3	4	2	1260	1224	9
4	4	2	602	604	9
5	4	2	1386	1355	10
6	4	2	1590	1604	10
7	4	2	47	97	46
8	4	2	761	781	10
9	4	2	278	292	9
10	4	2	416	415	8
11	4	2	523	525	8
12	4	2	230	240	13
13	4	2	900	909	13
14	4	2	202	214	16
15	4	2	673	697	10
16	4	2	347	318	11
17	4	2	229	237	17
18	4	2	359	338	13
19	4	2	140	145	29
-19	5	2	67	102	67
-18	5	2	0	64	1
-17	5	2	0	63	1
-16	5	2	64	63	63
-15	5	2	0	104	1
-14	5	2	0	91	1
-13	5	2	312	292	11
-12	5	2	261	260	13
-11	5	2	173	180	17
-10	5	2	112	106	25
-9	5	2	145	138	17
-8	5	2	32	117	31
-7	5	2	362	341	7
-6	5	2	374	384	7
-5	5	2	136	166	14
-4	5	2	225	226	9
-3	5	2	368	378	6
-2	5	2	797	782	10
-1	5	2	600	579	9
0	5	2	722	729	10
1	5	2	731	733	10
2	5	2	375	353	6
3	5	2	689	672	9
4	5	2	526	522	8
5	5	2	90	93	24
6	5	2	373	369	7
7	5	2	474	470	7
8	5	2	141	153	16
9	5	2	235	229	11
10	5	2	321	312	10
11	5	2	108	85	28
12	5	2	60	137	59
13	5	2	119	114	25
14	5	2	103	104	33
15	5	2	60	65	59
16	5	2	169	160	21
17	5	2	32	89	31
18	5	2	208	218	20
-18	6	2	344	317	13
-17	6	2	0	48	1
-16	6	2	419	416	12
-15	6	2	68	44	68
-14	6	2	740	736	11
-13	6	2	230	247	15
-12	6	2	782	796	12
-11	6	2	605	583	9
-10	6	2	0	72	1
-9	6	2	159	163	18
-8	6	2	544	537	7
-7	6	2	0	9	1
-6	6	2	594	585	8
-5	6	2	54	119	53
-4	6	2	1079	1072	11
-3	6	2	42	37	42
-2	6	2	608	633	8
-1	6	2	659	670	10
0	6	2	304	303	7
1	6	2	898	899	11
2	6	2	422	425	6
3	6	2	934	924	11
4	6	2	951	969	12
5	6	2	333	330	8
6	6	2	972	982	12
7	6	2	290	296	9
8	6	2	1173	1209	13
9	6	2	390	420	10
10	6	2	730	738	11
11	6	2	584	572	8
12	6	2	156	173	20
13	6	2	474	489	10
14	6	2	228	200	14
15	6	2	311	304	12
16	6	2	215	202	17
17	6	2	316	344	15
18	6	2	378	378	13
-17	7	2	211	202	20
-16	7	2	0	149	1
-15	7	2	0	48	1
-14	7	2	0	101	1
-13	7	2	0	98	1
-12	7	2	275	253	13
-11	7	2	52	36	52
-10	7	2	314	312	11
-9	7	2	0	118	1
-8	7	2	195	206	15
-7	7	2	170	177	16
-6	7	2	360	374	9
-5	7	2	226	208	11
-4	7	2	401	408	8
-3	7	2	68	38	50
-2	7	2	648	652	9
-1	7	2	302	299	9
0	7	2	172	181	13
1	7	2	238	245	10
2	7	2	540	539	7
3	7	2	284	281	9
4	7	2	218	228	11
5	7	2	211	221	14
6	7	2	0	23	1
7	7	2	0	24	1
8	7	2	453	467	9
9	7	2	138	135	23
10	7	2	400	406	10
11	7	2	230	210	14
12	7	2	104	105	34
13	7	2	139	133	24
14	7	2	301	292	13
15	7	2	122	57	29
16	7	2	62	83	62
17	7	2	0	67	1
-16	8	2	409	431	13
-15	8	2	0	25	1
-14	8	2	339	324	12
-13	8	2	180	184	19
-12	8	2	314	290	12
-11	8	2	187	225	19
-10	8	2	75	44	55
-9	8	2	510	522	9
-8	8	2	431	431	9
-7	8	2	325	338	11
-6	8	2	450	449	9
-5	8	2	117	172	28
-4	8	2	115	104	25
-3	8	2	133	135	21
-2	8	2	283	272	11
-1	8	2	420	431	9
0	8	2	150	143	18
1	8	2	847	856	12
2	8	2	376	369	9
3	8	2	704	705	10
4	8	2	611	618	8
5	8	2	385	380	9
6	8	2	818	807	13
7	8	2	38	52	37
8	8	2	788	781	11
9	8	2	305	289	11
10	8	2	466	472	10
11	8	2	511	520	10
12	8	2	293	267	12
13	8	2	319	326	13
14	8	2	79	114	78
15	8	2	311	314	15
-15	9	2	50	6	50
-14	9	2	126	123	32
-13	9	2	201	205	20
-12	9	2	190	202	20
-11	9	2	253	237	14
-10	9	2	388	374	12
-9	9	2	211	220	16
-8	9	2	302	308	12
-7	9	2	247	231	13
-6	9	2	205	203	15
-5	9	2	280	263	12
-4	9	2	258	276	12
-3	9	2	24	71	23
-2	9	2	76	34	54
-1	9	2	215	202	14
0	9	2	0	110	1
1	9	2	191	207	16
2	9	2	192	179	17
3	9	2	103	74	30
4	9	2	186	186	16
5	9	2	190	219	17
6	9	2	144	106	21
7	9	2	0	134	1
8	9	2	128	67	23
9	9	2	159	142	20
10	9	2	0	18	1
11	9	2	207	199	18
12	9	2	55	12	55
13	9	2	0	22	1
14	9	2	67	99	66
-13	10	2	233	227	18
-12	10	2	81	9	80
-11	10	2	235	259	18
-10	10	2	31	13	31
-9	10	2	269	249	14
-8	10	2	110	61	32
-7	10	2	201	179	17
-6	10	2	285	268	13
-5	10	2	87	21	42
-4	10	2	281	285	13
-3	10	2	380	360	10
-2	10	2	0	24	1
-1	10	2	552	546	9
0	10	2	185	170	18
1	10	2	607	591	9
2	10	2	208	189	15
3	10	2	728	720	10
4	10	2	0	14	1
5	10	2	270	272	14
6	10	2	343	332	11
7	10	2	314	318	13
8	10	2	285	278	13
9	10	2	430	417	11
10	10	2	354	335	13
11	10	2	489	487	11
12	10	2	198	235	22
-10	11	2	347	342	14
-9	11	2	108	76	38
-8	11	2	0	82	1
-7	11	2	95	85	40
-6	11	2	107	27	32
-5	11	2	172	138	21
-4	11	2	100	136	43
-3	11	2	363	368	12
-2	11	2	60	163	60
-1	11	2	500	492	10
0	11	2	355	345	12
1	11	2	254	267	15
2	11	2	322	308	13
3	11	2	257	262	15
4	11	2	185	169	19
5	11	2	263	257	15
6	11	2	240	237	16
7	11	2	80	11	64
8	11	2	159	146	26
9	11	2	163	111	22
10	11	2	146	130	29
-7	12	2	353	353	14
-6	12	2	297	286	16
-5	12	2	325	308	13
-4	12	2	276	257	15
-3	12	2	169	136	22
-2	12	2	227	254	20
-1	12	2	302	305	15
0	12	2	153	133	25
1	12	2	450	426	12
2	12	2	46	43	45
3	12	2	340	361	14
4	12	2	0	45	1
5	12	2	261	270	16
6	12	2	232	214	17
-21	1	3	492	471	11
-20	1	3	153	126	25
-19	1	3	714	711	10
-18	1	3	90	20	40
-17	1	3	361	348	11
-16	1	3	382	382	10
-15	1	3	653	647	10
-14	1	3	491	500	8
-13	1	3	35	18	35
-12	1	3	1151	1157	12
-11	1	3	446	441	7
-10	1	3	1289	1332	11
-9	1	3	1200	1223	10
-8	1	3	433	449	6
-7	1	3	1342	1375	9
-6	1	3	107	134	14
-5	1	3	684	690	8
-4	1	3	2369	2371	7
-3	1	3	2195	2194	6
-2	1	3	1771	1766	5
-1	1	3	89	84	10
0	1	3	1138	1108	5
1	1	3	994	987	6
2	1	3	1238	1190	6
3	1	3	1897	1873	7
4	1	3	638	621	8
5	1	3	730	708	9
6	1	3	1185	1128	9
7	1	3	139	104	12
8	1	3	1103	1146	10
9	1	3	219	206	9
10	1	3	1479	1494	12
11	1	3	253	261	11
12	1	3	894	907	12
13	1	3	559	558	8
14	1	3	258	247	12
15	1	3	459	475	9
16	1	3	73	64	73
17	1	3	374	393	12
18	1	3	343	358	13
19	1	3	402	366	12
20	1	3	578	554	11
-21	2	3	0	64	1
-20	2	3	149	176	27
-19	2	3	165	115	21
-18	2	3	231	211	15
-17	2	3	108	135	33
-16	2	3	127	101	25
-15	2	3	443	433	9
-14	2	3	188	162	15
-13	2	3	0	34	1
-12	2	3	396	404	8
-11	2	3	272	268	9
-10	2	3	642	653	9
-9	2	3	531	521	8
-8	2	3	148	103	12
-7	2	3	356	352	6
-6	2	3	249	243	6
-5	2	3	747	759	9
-4	2	3	1184	1201	7
-3	2	3	1401	1361	7
-2	2	3	197	186	6
-1	2	3	896	870	6
0	2	3	429	433	6
1	2	3	526	533	7
2	2	3	533	511	7
3	2	3	123	75	11
4	2	3	0	20	1
5	2	3	176	169	8
6	2	3	0	11	1
7	2	3	75	59	23
8	2	3	0	44	1
9	2	3	292	280	8
10	2	3	314	296	8
11	2	3	0	19	1
12	2	3	194	200	14
13	2	3	263	234	11
14	2	3	256	240	12
15	2	3	0	131	1
16	2	3	158	177	20
17	2	3	43	56	43
18	2	3	94	19	44
19	2	3	338	309	13
20	2	3	137	63	30
-20	3	3	271	254	14
-19	3	3	353	347	12
-18	3	3	246	240	15
-17	3	3	452	451	10
-16	3	3	306	309	12
-15	3	3	383	374	10
-14	3	3	810	804	12
-13	3	3	207	182	14
-12	3	3	727	734	11
-11	3	3	343	372	9
-10	3	3	302	309	8
-9	3	3	670	686	9
-8	3	3	438	466	7
-7	3	3	1908	1931	9
-6	3	3	0	31	1
-5	3	3	1110	1154	9
-4	3	3	1534	1545	8
-3	3	3	668	647	9
-2	3	3	381	373	6
-1	3	3	89	78	16
0	3	3	1008	1001	8
1	3	3	372	333	5
2	3	3	1120	1108	8
3	3	3	1386	1371	8
4	3	3	213	203	7
5	3	3	1745	1745	9
6	3	3	803	816	10
7	3	3	789	807	11
8	3	3	545	549	8
9	3	3	544	543	7
10	3	3	246	245	10
11	3	3	0	33	1
12	3	3	644	651	10
13	3	3	240	265	13
14	3	3	359	332	10
15	3	3	887	894	14
16	3	3	230	230	15
17	3	3	394	419	12
18	3	3	306	288	13
19	3	3	251	232	16
-20	4	3	0	52	1
-19	4	3	122	100	30
-18	4	3	153	111	23
-17	4	3	0	30	1
-16	4	3	149	145	24
-15	4	3	163	161	20
-14	4	3	287	280	12
-13	4	3	112	120	29
-12	4	3	110	107	26
-11	4	3	171	149	15
-10	4	3	166	169	14
-9	4	3	379	384	7
-8	4	3	637	615	9
-7	4	3	501	507	8
-6	4	3	146	153	11
-5	4	3	118	90	14
-4	4	3	31	17	31
-3	4	3	74	30	22
-2	4	3	111	123	13
-1	4	3	254	248	6
0	4	3	297	290	6
1	4	3	309	292	6
2	4	3	1112	1101	9
3	4	3	1003	1001	9
4	4	3	264	268	7
5	4	3	395	404	6
6	4	3	658	695	10
7	4	3	170	136	12
8	4	3	1001	999	12
9	4	3	305	294	8
10	4	3	606	601	9
11	4	3	175	154	15
12	4	3	0	13	1
13	4	3	0	76	1
14	4	3	0	16	1
15	4	3	29	42	29
16	4	3	0	158	1
17	4	3	144	131	26
18	4	3	185	214	23
19	4	3	0	85	1
-19	5	3	256	236	16
-18	5	3	0	55	1
-17	5	3	269	263	14
-16	5	3	340	321	12
-15	5	3	478	487	10
-14	5	3	733	752	11
-13	5	3	309	304	11
-12	5	3	732	733	11
-11	5	3	121	139	24
-10	5	3	302	296	10
-9	5	3	0	14	1
-8	5	3	171	157	13
-7	5	3	440	443	7
-6	5	3	798	804	11
-5	5	3	746	741	9
-4	5	3	1313	1335	10
-3	5	3	540	552	8
-2	5	3	1821	1843	9
-1	5	3	262	264	8
0	5	3	1240	1281	10
1	5	3	19	28	19
2	5	3	477	496	7
3	5	3	894	893	10
4	5	3	512	511	7
5	5	3	1122	1136	11
6	5	3	409	403	7
7	5	3	984	991	12
8	5	3	911	919	13
9	5	3	637	624	9
10	5	3	570	565	8
11	5	3	513	501	8
12	5	3	770	780	11
13	5	3	463	463	10
14	5	3	337	349	12
15	5	3	506	506	10
16	5	3	44	178	44
17	5	3	517	507	11
18	5	3	201	126	17
-18	6	3	181	169	20
-17	6	3	0	136	1
-16	6	3	227	225	16
-15	6	3	96	35	36
-14	6	3	182	139	17
-13	6	3	0	39	1
-12	6	3	82	34	45
-11	6	3	85	11	42
-10	6	3	0	26	1
-9	6	3	433	417	8
-8	6	3	0	6	1
-7	6	3	33	31	32
-6	6	3	173	184	13
-5	6	3	221	235	10
-4	6	3	0	5	1
-3	6	3	686	678	10
-2	6	3	146	156	14
-1	6	3	676	657	10
0	6	3	542	553	8
1	6	3	516	512	7
2	6	3	222	213	10
3	6	3	334	326	7
4	6	3	177	164	11
5	6	3	339	345	8
6	6	3	84	65	30
7	6	3	102	110	27
8	6	3	125	101	24
9	6	3	508	510	9
10	6	3	175	169	17
11	6	3	318	307	11
12	6	3	0	59	1
13	6	3	231	238	14
14	6	3	112	86	30
15	6	3	276	282	14
16	6	3	180	168	21
17	6	3	157	159	26
-17	7	3	192	217	22
-16	7	3	0	9	1
-15	7	3	187	155	18
-14	7	3	196	183	16
-13	7	3	107	109	33
-12	7	3	568	559	9
-11	7	3	236	240	13
-10	7	3	333	310	10
-9	7	3	643	648	9
-8	7	3	519	507	8
-7	7	3	406	402	9
-6	7	3	412	392	8
-5	7	3	312	322	10
-4	7	3	414	412	7
-3	7	3	525	529	8
-2	7	3	459	468	7
-1	7	3	114	93	21
0	7	3	633	631	9
1	7	3	673	689	10
2	7	3	90	58	28
3	7	3	1179	1168	12
4	7	3	237	231	11
5	7	3	1070	1084	13
6	7	3	219	213	13
7	7	3	1134	1119	13
8	7	3	608	606	9
9	7	3	704	716	11
10	7	3	520	524	9
11	7	3	57	71	56
12	7	3	547	525	9
13	7	3	232	236	15
14	7	3	44	127	43
15	7	3	312	319	13
16	7	3	146	131	26
-16	8	3	297	286	15
-15	8	3	203	171	18
-14	8	3	108	64	34
-13	8	3	53	56	53
-12	8	3	291	274	13
-11	8	3	148	138	21
-10	8	3	506	492	9
-9	8	3	554	552	9
-8	8	3	503	492	9
-7	8	3	511	525	9
-6	8	3	733	724	11
-5	8	3	231	242	13
-4	8	3	500	514	8
-3	8	3	69	113	68
-2	8	3	62	26	61
-1	8	3	0	51	1
0	8	3	0	0	1
1	8	3	564	560	8
2	8	3	78	78	48
3	8	3	552	544	8
4	8	3	385	366	9
5	8	3	80	50	45
6	8	3	0	118	1
7	8	3	197	214	15
8	8	3	119	95	26
9	8	3	127	150	25
10	8	3	145	127	23
11	8	3	0	89	1
12	8	3	227	221	16
13	8	3	152	135	23
14	8	3	0	18	1
15	8	3	33	110	33
-15	9	3	312	299	14
-14	9	3	361	372	13
-13	9	3	72	29	71
-12	9	3	403	394	12
-11	9	3	0	51	1
-10	9	3	316	302	12
-9	9	3	301	300	13
-8	9	3	114	116	31
-7	9	3	688	704	10
-6	9	3	263	239	12
-5	9	3	386	389	10
-4	9	3	640	624	10
-3	9	3	181	173	17
-2	9	3	528	506	8
-1	9	3	0	73	1
0	9	3	881	882	13
1	9	3	186	188	16
2	9	3	884	870	13
3	9	3	345	357	11
4	9	3	345	364	11
5	9	3	578	575	9
6	9	3	110	107	29
7	9	3	234	249	14
8	9	3	385	376	10
9	9	3	101	78	34
10	9	3	473	475	10
11	9	3	123	99	28
12	9	3	518	503	10
13	9	3	166	130	23
14	9	3	307	296	14
-13	10	3	204	181	21
-12	10	3	73	39	73
-11	10	3	266	259	14
-10	10	3	226	234	17
-9	10	3	190	163	17
-8	10	3	305	312	13
-7	10	3	0	11	1
-6	10	3	175	147	19
-5	10	3	210	192	15
-4	10	3	219	214	15
-3	10	3	148	142	21
-2	10	3	125	103	25
-1	10	3	392	367	10
0	10	3	0	46	1
1	10	3	382	384	11
2	10	3	45	106	44
3	10	3	64	140	64
4	10	3	76	90	75
5	10	3	84	92	53
6	10	3	127	110	24
7	10	3	0	10	1
8	10	3	70	84	70
9	10	3	210	219	17
10	10	3	0	77	1
11	10	3	128	142	36
12	10	3	215	250	21
-10	11	3	302	296	15
-9	11	3	364	361	13
-8	11	3	310	285	14
-7	11	3	474	462	11
-6	11	3	137	113	27
-5	11	3	389	404	12
-4	11	3	61	175	61
-3	11	3	81	76	80
-2	11	3	356	344	12
-1	11	3	194	149	16
0	11	3	535	495	10
1	11	3	223	199	16
2	11	3	451	439	11
3	11	3	211	208	16
4	11	3	247	249	14
5	11	3	237	239	16
6	11	3	0	4	1
7	11	3	84	117	72
8	11	3	386	368	12
9	11	3	144	64	26
-7	12	3	122	13	32
-6	12	3	173	174	24
-5	12	3	0	65	1
-4	12	3	206	211	21
-3	12	3	200	213	20
-2	12	3	328	321	14
-1	12	3	63	110	62
0	12	3	103	46	39
1	12	3	150	147	24
2	12	3	0	41	1
3	12	3	0	26	1
4	12	3	113	18	33
5	12	3	0	40	1
6	12	3	145	155	29
-21	0	4	0	61	1
-20	0	4	686	664	10
-19	0	4	453	442	11
-18	0	4	422	421	11
-17	0	4	418	402	10
-16	0	4	282	284	12
-15	0	4	958	989	13
-14	0	4	414	417	9
-13	0	4	1021	1035	13
-12	0	4	554	554	8
-11	0	4	1332	1321	12
-10	0	4	1266	1265	11
-9	0	4	281	293	8
-8	0	4	1360	1433	10
-7	0	4	1037	1048	9
-6	0	4	645	627	8
-5	0	4	166	161	10
-4	0	4	2040	2046	7
-3	0	4	365	340	5
-2	0	4	772	707	6
-1	0	4	177	189	6
0	0	4	1260	1250	5
1	0	4	1321	1287	6
2	0	4	483	469	7
3	0	4	0	46	1
4	0	4	217	230	8
5	0	4	1768	1718	8
6	0	4	343	334	6
7	0	4	1154	1111	10
8	0	4	1073	1043	11
9	0	4	718	727	10
10	0	4	1121	1162	12
11	0	4	599	600	9
12	0	4	1020	1047	14
13	0	4	118	94	25
14	0	4	435	405	9
15	0	4	136	95	22
16	0	4	372	358	11
17	0	4	230	230	15
18	0	4	80	39	79
19	0	4	630	605	10
-21	1	4	75	189	75
-20	1	4	150	102	25
-19	1	4	192	209	20
-18	1	4	115	66	29
-17	1	4	29	54	29
-16	1	4	286	284	12
-15	1	4	298	309	11
-14	1	4	52	129	52
-13	1	4	174	161	15
-12	1	4	63	112	62
-11	1	4	555	563	8
-10	1	4	415	415	7
-9	1	4	261	284	8
-8	1	4	64	41	34
-7	1	4	93	77	17
-6	1	4	888	901	9
-5	1	4	1941	1905	7
-4	1	4	1280	1253	7
-3	1	4	587	588	7
-2	1	4	2267	2228	6
-1	1	4	607	586	6
0	1	4	317	313	5
1	1	4	254	224	5
2	1	4	780	745	7
3	1	4	674	661	8
4	1	4	392	379	5
5	1	4	323	319	5
6	1	4	682	633	10
7	1	4	270	272	7
8	1	4	88	49	22
9	1	4	0	9	1
10	1	4	313	300	9
11	1	4	63	42	62
12	1	4	518	500	8
13	1	4	267	264	12
14	1	4	196	188	15
15	1	4	232	255	15
16	1	4	72	58	72
17	1	4	61	29	61
18	1	4	141	134	27
19	1	4	0	26	1
-21	2	4	0	35	1
-20	2	4	458	451	11
-19	2	4	195	184	19
-18	2	4	403	407	11
-17	2	4	391	379	10
-16	2	4	189	189	16
-15	2	4	625	619	9
-14	2	4	53	44	53
-13	2	4	844	838	12
-12	2	4	853	879	11
-11	2	4	577	586	8
-10	2	4	1053	1079	12
-9	2	4	81	86	25
-8	2	4	1514	1553	10
-7	2	4	744	712	10
-6	2	4	1806	1816	8
-5	2	4	1481	1487	8
-4	2	4	854	846	8
-3	2	4	1087	1098	7
-2	2	4	332	332	4
-1	2	4	751	720	7
0	2	4	438	428	6
1	2	4	539	548	7
2	2	4	912	925	8
3	2	4	320	327	5
4	2	4	1803	1812	8
5	2	4	633	630	8
6	2	4	455	468	7
7	2	4	645	675	9
8	2	4	114	93	17
9	2	4	860	871	12
10	2	4	312	312	8
11	2	4	970	956	13
12	2	4	397	398	9
13	2	4	428	420	9
14	2	4	692	704	9
15	2	4	203	199	16
16	2	4	304	284	12
17	2	4	450	446	11
18	2	4	0	37	1
19	2	4	537	531	12
-20	3	4	232	211	18
-19	3	4	65	40	64
-18	3	4	188	157	19
-17	3	4	42	56	42
-16	3	4	298	304	12
-15	3	4	0	10	1
-14	3	4	54	138	53
-13	3	4	189	220	17
-12	3	4	0	44	1
-11	3	4	63	109	62
-10	3	4	102	61	19
-9	3	4	0	5	1
-8	3	4	282	315	7
-7	3	4	54	29	54
-6	3	4	657	668	9
-5	3	4	710	705	9
-4	3	4	238	201	6
-3	3	4	416	402	5
-2	3	4	408	414	6
-1	3	4	307	289	5
0	3	4	946	900	8
1	3	4	131	124	10
2	3	4	543	529	8
3	3	4	507	505	7
4	3	4	957	943	9
5	3	4	0	14	1
6	3	4	585	614	8
7	3	4	857	828	11
8	3	4	244	263	9
9	3	4	798	783	10
10	3	4	47	34	47
11	3	4	304	299	10
12	3	4	136	110	20
13	3	4	0	29	1
14	3	4	143	151	22
15	3	4	71	117	71
16	3	4	189	143	17
17	3	4	31	78	31
18	3	4	80	95	79
19	3	4	147	120	26
-20	4	4	0	197	1
-19	4	4	0	55	1
-18	4	4	404	384	12
-17	4	4	334	357	13
-16	4	4	211	170	15
-15	4	4	703	690	10
-14	4	4	227	210	14
-13	4	4	540	554	8
-12	4	4	411	409	9
-11	4	4	525	521	8
-10	4	4	207	213	11
-9	4	4	137	140	16
-8	4	4	835	843	11
-7	4	4	274	284	8
-6	4	4	708	748	9
-5	4	4	1158	1197	10
-4	4	4	271	263	7
-3	4	4	1421	1430	9
-2	4	4	147	139	10
-1	4	4	325	352	6
0	4	4	242	270	7
1	4	4	212	232	8
2	4	4	606	598	8
3	4	4	126	120	12
4	4	4	1297	1275	10
5	4	4	646	666	9
6	4	4	508	506	7
7	4	4	925	931	12
8	4	4	163	124	12
9	4	4	404	419	8
10	4	4	212	249	13
11	4	4	447	444	8
12	4	4	564	574	8
13	4	4	411	405	9
14	4	4	676	693	9
15	4	4	153	177	23
16	4	4	495	475	10
17	4	4	318	313	14
18	4	4	231	224	18
-19	5	4	0	64	1
-18	5	4	0	63	1
-17	5	4	175	167	20
-16	5	4	62	20	61
-15	5	4	51	24	50
-14	5	4	0	20	1
-13	5	4	0	36	1
-12	5	4	78	85	49
-11	5	4	192	183	14
-10	5	4	65	23	64
-9	5	4	261	227	9
-8	5	4	475	487	7
-7	5	4	371	373	7
-6	5	4	404	398	7
-5	5	4	140	105	12
-4	5	4	456	449	6
-3	5	4	28	8	27
-2	5	4	826	795	10
-1	5	4	521	526	7
0	5	4	516	484	7
1	5	4	838	819	10
2	5	4	285	229	7
3	5	4	220	200	9
4	5	4	495	474	7
5	5	4	71	105	34
6	5	4	225	228	10
7	5	4	577	587	8
8	5	4	848	864	11
9	5	4	427	410	8
10	5	4	473	481	9
11	5	4	0	12	1
12	5	4	236	210	14
13	5	4	0	26	1
14	5	4	181	152	18
15	5	4	30	112	30
16	5	4	187	158	18
17	5	4	275	283	16
18	5	4	0	12	1
-18	6	4	102	35	38
-17	6	4	151	157	25
-16	6	4	110	139	38
-15	6	4	445	448	11
-14	6	4	141	145	23
-13	6	4	763	746	11
-12	6	4	606	613	9
-11	6	4	476	483	9
-10	6	4	416	411	8
-9	6	4	402	417	8
-8	6	4	190	189	14
-7	6	4	594	607	9
-6	6	4	309	318	8
-5	6	4	983	1002	12
-4	6	4	446	439	7
-3	6	4	1473	1500	11
-2	6	4	153	165	13
-1	6	4	1324	1319	11
0	6	4	677	685	10
1	6	4	317	327	8
2	6	4	911	941	12
3	6	4	220	229	10
4	6	4	779	780	11
5	6	4	367	384	8
6	6	4	874	871	11
7	6	4	1059	1050	13
8	6	4	562	588	8
9	6	4	907	934	13
10	6	4	0	51	1
11	6	4	481	471	9
12	6	4	434	426	10
13	6	4	302	317	11
14	6	4	231	228	16
15	6	4	31	27	31
16	6	4	364	396	14
17	6	4	96	139	50
-17	7	4	204	216	21
-16	7	4	117	123	32
-15	7	4	154	127	22
-14	7	4	61	15	60
-13	7	4	104	83	34
-12	7	4	350	340	11
-11	7	4	0	70	1
-10	7	4	95	101	35
-9	7	4	227	215	14
-8	7	4	478	482	8
-7	7	4	391	381	9
-6	7	4	199	190	13
-5	7	4	99	68	25
-4	7	4	104	50	22
-3	7	4	337	331	8
-2	7	4	190	187	12
-1	7	4	311	292	9
0	7	4	113	124	21
1	7	4	295	262	9
2	7	4	544	536	7
3	7	4	182	182	14
4	7	4	0	75	1
5	7	4	125	129	22
6	7	4	128	79	22
7	7	4	122	143	25
8	7	4	97	118	34
9	7	4	244	248	13
10	7	4	185	159	16
11	7	4	0	52	1
12	7	4	155	123	20
13	7	4	213	242	17
14	7	4	152	145	22
15	7	4	234	242	17
16	7	4	17	27	17
-16	8	4	95	105	50
-15	8	4	125	105	30
-14	8	4	178	196	22
-13	8	4	216	238	17
-12	8	4	182	195	20
-11	8	4	292	278	12
-10	8	4	414	422	10
-9	8	4	122	142	26
-8	8	4	541	567	9
-7	8	4	658	658	9
-6	8	4	347	348	10
-5	8	4	380	386	9
-4	8	4	339	351	10
-3	8	4	378	363	9
-2	8	4	0	6	1
-1	8	4	274	277	11
0	8	4	691	704	10
1	8	4	229	214	12
2	8	4	750	747	11
3	8	4	304	289	10
4	8	4	822	826	11
5	8	4	477	482	9
6	8	4	548	538	8
7	8	4	583	568	8
8	8	4	325	347	11
9	8	4	447	450	10
10	8	4	0	66	1
11	8	4	416	442	11
12	8	4	113	145	32
13	8	4	78	117	77
14	8	4	325	304	13
15	8	4	30	25	30
-15	9	4	43	82	43
-14	9	4	0	106	1
-13	9	4	144	104	24
-12	9	4	147	186	25
-11	9	4	356	345	12
-10	9	4	0	16	1
-9	9	4	627	620	10
-8	9	4	0	80	1
-7	9	4	381	367	11
-6	9	4	123	94	25
-5	9	4	117	134	29
-4	9	4	200	219	17
-3	9	4	0	37	1
-2	9	4	118	125	25
-1	9	4	0	97	1
0	9	4	80	25	44
1	9	4	54	129	53
2	9	4	0	27	1
3	9	4	246	259	13
4	9	4	263	259	12
5	9	4	128	68	22
6	9	4	142	139	20
7	9	4	0	69	1
8	9	4	78	78	53
9	9	4	116	68	27
10	9	4	143	154	24
11	9	4	55	56	54
12	9	4	83	92	82
13	9	4	128	170	33
-13	10	4	235	228	17
-12	10	4	238	243	17
-11	10	4	45	105	45
-10	10	4	319	311	13
-9	10	4	124	89	27
-8	10	4	448	426	10
-7	10	4	190	171	17
-6	10	4	377	341	11
-5	10	4	590	599	9
-4	10	4	248	251	13
-3	10	4	400	386	10
-2	10	4	527	534	9
-1	10	4	400	387	10
0	10	4	360	343	11
1	10	4	477	459	10
2	10	4	454	443	10
3	10	4	0	66	1
4	10	4	466	461	10
5	10	4	213	186	15
6	10	4	60	91	60
7	10	4	132	167	29
8	10	4	228	233	17
9	10	4	315	326	14
10	10	4	300	285	14
11	10	4	434	447	13
-10	11	4	162	146	24
-9	11	4	158	160	25
-8	11	4	56	35	55
-7	11	4	0	21	1
-6	11	4	0	7	1
-5	11	4	44	81	43
-4	11	4	144	86	24
-3	11	4	0	8	1
-2	11	4	358	361	12
-1	11	4	0	31	1
0	11	4	210	226	18
1	11	4	133	139	28
2	11	4	89	53	43
3	11	4	44	24	43
4	11	4	0	45	1
5	11	4	143	123	24
6	11	4	80	54	58
7	11	4	56	2	55
8	11	4	89	57	50
9	11	4	176	192	25
-6	12	4	445	414	12
-5	12	4	0	22	1
-4	12	4	285	291	16
-3	12	4	86	109	85
-2	12	4	0	10	1
-1	12	4	171	165	23
0	12	4	256	249	17
1	12	4	85	73	85
2	12	4	232	198	16
3	12	4	65	162	65
4	12	4	193	188	20
5	12	4	0	39	1
-21	1	5	353	333	13
-20	1	5	455	459	12
-19	1	5	254	255	16
-18	1	5	616	598	9
-17	1	5	0	41	1
-16	1	5	766	765	11
-15	1	5	289	296	12
-14	1	5	662	682	10
-13	1	5	390	391	9
-12	1	5	545	554	8
-11	1	5	1143	1145	12
-10	1	5	396	402	7
-9	1	5	1084	1092	10
-8	1	5	590	600	8
-7	1	5	534	535	8
-6	1	5	977	965	9
-5	1	5	429	404	6
-4	1	5	596	601	8
-3	1	5	259	246	5
-2	1	5	276	271	5
-1	1	5	3195	3205	6
0	1	5	36	67	36
1	1	5	1196	1177	7
2	1	5	620	613	8
3	1	5	560	546	8
4	1	5	945	930	9
5	1	5	949	935	9
6	1	5	936	998	10
7	1	5	375	355	6
8	1	5	998	980	11
9	1	5	666	702	10
10	1	5	196	214	13
11	1	5	1401	1438	13
12	1	5	25	88	25
13	1	5	977	977	13
14	1	5	124	150	26
15	1	5	588	587	9
16	1	5	347	328	12
17	1	5	0	27	1
18	1	5	504	500	11
19	1	5	245	226	17
-21	2	5	198	192	20
-20	2	5	0	20	1
-19	2	5	235	210	15
-18	2	5	73	12	73
-17	2	5	72	121	72
-16	2	5	0	25	1
-15	2	5	181	188	17
-14	2	5	450	456	9
-13	2	5	131	127	21
-12	2	5	300	286	9
-11	2	5	546	545	8
-10	2	5	0	36	1
-9	2	5	583	577	8
-8	2	5	653	625	9
-7	2	5	480	496	7
-6	2	5	1368	1355	9
-5	2	5	1049	1007	8
-4	2	5	1277	1266	8
-3	2	5	1151	1148	8
-2	2	5	1208	1170	7
-1	2	5	603	565	8
0	2	5	770	731	8
1	2	5	972	977	8
2	2	5	740	743	8
3	2	5	21	30	20
4	2	5	0	69	1
5	2	5	373	370	6
6	2	5	228	233	8
7	2	5	0	8	1
8	2	5	206	201	10
9	2	5	89	3	24
10	2	5	462	482	7
11	2	5	297	301	10
12	2	5	0	11	1
13	2	5	84	97	45
14	2	5	0	16	1
15	2	5	0	122	1
16	2	5	97	150	40
17	2	5	0	21	1
18	2	5	56	79	56
19	2	5	234	215	18
-20	3	5	72	118	72
-19	3	5	418	419	12
-18	3	5	512	517	10
-17	3	5	167	160	20
-16	3	5	609	592	9
-15	3	5	222	224	14
-14	3	5	339	333	10
-13	3	5	731	750	10
-12	3	5	169	186	17
-11	3	5	752	756	10
-10	3	5	119	129	19
-9	3	5	1203	1215	11
-8	3	5	588	594	9
-7	3	5	1067	1058	10
-6	3	5	1264	1303	9
-5	3	5	113	99	14
-4	3	5	1987	1987	8
-3	3	5	250	240	6
-2	3	5	239	227	6
-1	3	5	751	743	8
0	3	5	300	282	5
1	3	5	657	685	9
2	3	5	374	364	5
3	3	5	1684	1688	9
4	3	5	1028	1051	9
5	3	5	249	230	7
6	3	5	1134	1146	10
7	3	5	183	184	11
8	3	5	783	797	10
9	3	5	231	242	11
10	3	5	550	552	8
11	3	5	435	441	8
12	3	5	425	427	9
13	3	5	454	444	9
14	3	5	595	574	9
15	3	5	315	321	12
16	3	5	592	576	10
17	3	5	108	74	32
18	3	5	456	447	11
19	3	5	0	73	1
-20	4	5	0	34	1
-19	4	5	171	168	22
-18	4	5	78	102	77
-17	4	5	240	254	17
-16	4	5	151	128	21
-15	4	5	269	304	13
-14	4	5	89	33	36
-13	4	5	46	88	46
-12	4	5	496	513	8
-11	4	5	176	177	15
-10	4	5	194	202	12
-9	4	5	296	315	9
-8	4	5	22	2	21
-7	4	5	0	66	1
-6	4	5	487	467	7
-5	4	5	718	701	10
-4	4	5	0	2	1
-3	4	5	679	677	10
-2	4	5	170	167	9
-1	4	5	482	461	7
0	4	5	276	283	6
1	4	5	716	722	10
2	4	5	0	14	1
3	4	5	128	132	13
4	4	5	153	156	12
5	4	5	361	352	6
6	4	5	560	562	8
7	4	5	890	909	12
8	4	5	492	480	8
9	4	5	976	964	12
10	4	5	332	331	9
11	4	5	0	88	1
12	4	5	146	172	22
13	4	5	0	49	1
14	4	5	246	254	14
15	4	5	52	50	52
16	4	5	23	39	23
17	4	5	0	69	1
18	4	5	116	118	35
-19	5	5	95	98	50
-18	5	5	123	140	30
-17	5	5	92	126	49
-16	5	5	349	357	11
-15	5	5	372	374	11
-14	5	5	399	394	10
-13	5	5	671	690	9
-12	5	5	408	410	9
-11	5	5	529	544	8
-10	5	5	212	170	12
-9	5	5	266	266	10
-8	5	5	320	324	8
-7	5	5	141	154	15
-6	5	5	674	694	10
-5	5	5	534	516	8
-4	5	5	1272	1305	10
-3	5	5	1443	1459	10
-2	5	5	1389	1383	10
-1	5	5	1525	1534	10
0	5	5	680	670	9
1	5	5	970	988	10
2	5	5	45	75	45
3	5	5	1303	1288	10
4	5	5	344	369	7
5	5	5	280	277	8
6	5	5	969	964	12
7	5	5	0	39	1
8	5	5	1036	1022	13
9	5	5	246	232	12
10	5	5	393	411	9
11	5	5	509	538	9
12	5	5	405	395	10
13	5	5	322	305	11
14	5	5	106	117	34
15	5	5	506	510	10
16	5	5	322	328	13
17	5	5	266	247	16
-18	6	5	0	61	1
-17	6	5	171	198	22
-16	6	5	77	16	76
-15	6	5	233	241	16
-14	6	5	80	125	79
-13	6	5	234	215	14
-12	6	5	47	28	47
-11	6	5	0	14	1
-10	6	5	189	176	14
-9	6	5	151	152	18
-8	6	5	89	93	31
-7	6	5	218	216	11
-6	6	5	69	80	41
-5	6	5	179	159	11
-4	6	5	291	286	9
-3	6	5	165	160	13
-2	6	5	729	736	10
-1	6	5	230	213	9
0	6	5	325	327	8
1	6	5	297	289	8
2	6	5	218	236	10
3	6	5	273	264	9
4	6	5	234	219	9
5	6	5	148	140	15
6	6	5	54	63	53
7	6	5	126	62	21
8	6	5	70	55	70
9	6	5	113	78	27
10	6	5	347	364	11
11	6	5	200	217	15
12	6	5	50	76	49
13	6	5	42	15	42
14	6	5	231	254	16
15	6	5	78	111	77
16	6	5	211	212	18
17	6	5	0	33	1
-17	7	5	0	13	1
-16	7	5	0	58	1
-15	7	5	139	65	21
-14	7	5	154	146	22
-13	7	5	485	499	10
-12	7	5	135	137	25
-11	7	5	876	882	13
-10	7	5	372	390	10
-9	7	5	506	514	9
-8	7	5	555	563	8
-7	7	5	333	333	10
-6	7	5	736	718	11
-5	7	5	132	135	19
-4	7	5	1000	1014	13
-3	7	5	479	479	7
-2	7	5	1037	1033	13
-1	7	5	1162	1185	12
0	7	5	140	147	17
1	7	5	792	810	11
2	7	5	905	884	13
3	7	5	358	360	9
4	7	5	828	825	12
5	7	5	371	377	9
6	7	5	1107	1110	14
7	7	5	359	351	10
8	7	5	893	901	13
9	7	5	110	111	28
10	7	5	332	340	11
11	7	5	202	189	16
12	7	5	103	77	32
13	7	5	69	42	69
14	7	5	161	160	22
15	7	5	199	201	20
16	7	5	224	229	18
-16	8	5	0	11	1
-15	8	5	223	168	15
-14	8	5	45	99	44
-13	8	5	45	51	45
-12	8	5	60	27	59
-11	8	5	280	284	13
-10	8	5	0	133	1
-9	8	5	28	47	27
-8	8	5	552	560	8
-7	8	5	364	350	10
-6	8	5	480	471	9
-5	8	5	121	93	24
-4	8	5	264	270	12
-3	8	5	402	399	9
-2	8	5	216	220	13
-1	8	5	0	39	1
0	8	5	148	162	18
1	8	5	0	93	1
2	8	5	367	360	10
3	8	5	307	322	11
4	8	5	244	247	12
5	8	5	201	200	15
6	8	5	100	104	33
7	8	5	43	69	43
8	8	5	0	53	1
9	8	5	0	99	1
10	8	5	140	149	21
11	8	5	226	226	15
12	8	5	223	233	16
13	8	5	0	35	1
14	8	5	206	214	20
-15	9	5	195	177	20
-14	9	5	73	90	73
-13	9	5	275	271	14
-12	9	5	61	94	61
-11	9	5	293	323	14
-10	9	5	0	63	1
-9	9	5	538	534	9
-8	9	5	324	324	12
-7	9	5	257	249	14
-6	9	5	651	627	10
-5	9	5	387	392	10
-4	9	5	673	657	10
-3	9	5	526	519	8
-2	9	5	267	273	12
-1	9	5	733	724	11
0	9	5	346	336	10
1	9	5	745	736	11
2	9	5	54	78	54
3	9	5	629	630	9
4	9	5	567	563	9
5	9	5	258	272	13
6	9	5	379	371	10
7	9	5	0	72	1
8	9	5	144	134	21
9	9	5	232	235	15
10	9	5	194	202	18
11	9	5	394	379	12
12	9	5	0	96	1
13	9	5	430	439	13
-13	10	5	239	227	18
-12	10	5	135	122	28
-11	10	5	100	115	43
-10	10	5	205	179	17
-9	10	5	62	14	62
-8	10	5	216	201	16
-7	10	5	0	53	1
-6	10	5	153	171	23
-5	10	5	132	109	25
-4	10	5	246	241	14
-3	10	5	58	94	57
-2	10	5	91	45	40
-1	10	5	121	189	27
0	10	5	41	68	40
1	10	5	216	234	16
2	10	5	132	152	27
3	10	5	125	96	27
4	10	5	124	109	27
5	10	5	0	30	1
6	10	5	68	24	67
7	10	5	84	68	57
8	10	5	174	190	22
9	10	5	0	34	1
10	10	5	359	356	13
11	10	5	0	75	1
-10	11	5	122	87	31
-9	11	5	411	401	12
-8	11	5	181	197	23
-7	11	5	384	367	11
-6	11	5	328	326	12
-5	11	5	218	202	16
-4	11	5	283	257	13
-3	11	5	0	140	1
-2	11	5	89	17	38
-1	11	5	364	353	12
0	11	5	0	38	1
1	11	5	403	391	12
2	11	5	226	219	17
3	11	5	325	328	13
4	11	5	362	335	12
5	11	5	216	219	17
6	11	5	152	145	23
7	11	5	65	48	65
8	11	5	197	195	20
-6	12	5	0	46	1
-5	12	5	129	109	29
-4	12	5	65	53	65
-3	12	5	241	257	16
-2	12	5	74	99	73
-1	12	5	217	189	17
0	12	5	194	176	19
1	12	5	46	24	45
2	12	5	0	38	1
3	12	5	100	108	42
4	12	5	74	52	73
-21	0	6	450	442	12
-20	0	6	51	100	50
-19	0	6	752	740	10
-18	0	6	85	116	58
-17	0	6	681	662	10
-16	0	6	415	400	9
-15	0	6	920	895	13
-14	0	6	37	65	36
-13	0	6	908	912	12
-12	0	6	1009	1071	13
-11	0	6	315	313	8
-10	0	6	993	1024	11
-9	0	6	860	887	11
-8	0	6	245	258	8
-7	0	6	930	946	10
-6	0	6	213	216	8
-5	0	6	1220	1191	8
-4	0	6	78	76	21
-3	0	6	1155	1145	7
-2	0	6	1599	1532	7
-1	0	6	380	387	5
0	0	6	1768	1754	7
1	0	6	1457	1428	7
2	0	6	1081	1076	8
3	0	6	783	774	9
4	0	6	134	107	12
5	0	6	791	788	10
6	0	6	540	552	8
7	0	6	666	698	10
8	0	6	1210	1270	11
9	0	6	597	594	9
10	0	6	993	1027	13
11	0	6	1406	1413	13
12	0	6	863	870	12
13	0	6	673	659	10
14	0	6	593	568	9
15	0	6	588	571	9
16	0	6	263	240	15
17	0	6	482	455	11
18	0	6	312	314	14
19	0	6	240	214	16
-21	1	6	0	16	1
-20	1	6	190	197	21
-19	1	6	98	9	40
-18	1	6	141	80	23
-17	1	6	84	118	47
-16	1	6	225	218	15
-15	1	6	305	312	11
-14	1	6	282	294	12
-13	1	6	104	39	26
-12	1	6	178	212	14
-11	1	6	239	242	10
-10	1	6	227	235	10
-9	1	6	195	187	9
-8	1	6	35	13	35
-7	1	6	876	891	10
-6	1	6	712	696	9
-5	1	6	1619	1593	8
-4	1	6	814	789	8
-3	1	6	394	382	6
-2	1	6	358	343	5
-1	1	6	185	178	7
0	1	6	1514	1473	7
1	1	6	1836	1803	7
2	1	6	69	84	23
3	1	6	543	518	8
4	1	6	382	368	5
5	1	6	402	389	5
6	1	6	194	179	9
7	1	6	106	140	18
8	1	6	106	96	19
9	1	6	139	136	16
10	1	6	339	342	9
11	1	6	25	97	24
12	1	6	64	35	63
13	1	6	190	220	17
14	1	6	123	108	24
15	1	6	156	136	19
16	1	6	0	43	1
17	1	6	0	26	1
18	1	6	175	176	21
19	1	6	83	174	82
-21	2	6	227	230	19
-20	2	6	205	180	20
-19	2	6	572	570	10
-18	2	6	66	7	66
-17	2	6	560	563	10
-16	2	6	319	311	11
-15	2	6	364	372	10
-14	2	6	403	404	9
-13	2	6	50	57	49
-12	2	6	510	524	7
-11	2	6	676	662	10
-10	2	6	688	705	11
-9	2	6	729	754	10
-8	2	6	649	624	9
-7	2	6	1289	1321	9
-6	2	6	195	194	8
-5	2	6	1011	1020	9
-4	2	6	1111	1098	8
-3	2	6	691	652	8
-2	2	6	539	517	7
-1	2	6	827	805	8
0	2	6	965	958	8
1	2	6	1353	1357	8
2	2	6	297	289	6
3	2	6	1187	1196	9
4	2	6	216	200	8
5	2	6	1403	1441	9
6	2	6	732	743	9
7	2	6	703	692	10
8	2	6	693	689	10
9	2	6	108	117	21
10	2	6	723	723	11
11	2	6	167	185	17
12	2	6	754	765	11
13	2	6	615	614	8
14	2	6	340	349	11
15	2	6	538	534	10
16	2	6	0	50	1
17	2	6	354	362	13
18	2	6	211	203	18
19	2	6	290	281	15
-20	3	6	34	86	33
-19	3	6	48	20	47
-18	3	6	63	114	62
-17	3	6	96	97	40
-16	3	6	274	286	13
-15	3	6	0	43	1
-14	3	6	353	384	11
-13	3	6	247	255	13
-12	3	6	576	564	8
-11	3	6	162	160	14
-10	3	6	399	409	8
-9	3	6	253	251	9
-8	3	6	0	30	1
-7	3	6	219	241	8
-6	3	6	579	549	8
-5	3	6	848	823	9
-4	3	6	126	126	12
-3	3	6	489	477	7
-2	3	6	666	643	9
-1	3	6	166	162	9
0	3	6	715	693	9
1	3	6	205	211	7
2	3	6	376	366	6
3	3	6	103	92	16
4	3	6	222	224	8
5	3	6	135	133	13
6	3	6	481	484	7
7	3	6	125	101	17
8	3	6	682	699	10
9	3	6	303	304	9
10	3	6	539	528	8
11	3	6	293	297	11
12	3	6	0	7	1
13	3	6	358	361	10
14	3	6	95	71	35
15	3	6	433	438	10
16	3	6	76	42	76
17	3	6	45	145	45
18	3	6	67	55	66
-20	4	6	140	94	26
-19	4	6	340	329	14
-18	4	6	55	50	55
-17	4	6	429	434	11
-16	4	6	505	504	10
-15	4	6	76	78	75
-14	4	6	602	605	8
-13	4	6	212	225	14
-12	4	6	545	558	8
-11	4	6	150	136	17
-10	4	6	507	505	7
-9	4	6	712	687	11
-8	4	6	78	44	28
-7	4	6	911	940	11
-6	4	6	838	824	11
-5	4	6	604	623	8
-4	4	6	1651	1657	9
-3	4	6	719	700	10
-2	4	6	1233	1205	9
-1	4	6	245	228	7
0	4	6	939	976	10
1	4	6	379	382	6
2	4	6	385	417	6
3	4	6	560	583	8
4	4	6	167	177	11
5	4	6	977	975	11
6	4	6	733	731	10
7	4	6	189	180	11
8	4	6	608	610	9
9	4	6	209	218	13
10	4	6	360	359	9
11	4	6	117	140	26
12	4	6	286	301	12
13	4	6	424	436	10
14	4	6	161	172	21
15	4	6	508	518	10
16	4	6	0	96	1
17	4	6	424	430	12
18	4	6	192	185	21
-19	5	6	0	42	1
-18	5	6	95	80	43
-17	5	6	81	85	58
-16	5	6	0	42	1
-15	5	6	170	158	19
-14	5	6	80	29	53
-13	5	6	449	453	9
-12	5	6	202	252	16
-11	5	6	455	444	8
-10	5	6	373	379	9
-9	5	6	237	226	10
-8	5	6	0	16	1
-7	5	6	388	389	7
-6	5	6	262	249	8
-5	5	6	150	152	12
-4	5	6	301	285	8
-3	5	6	631	610	9
-2	5	6	324	325	7
-1	5	6	796	807	11
0	5	6	376	384	6
1	5	6	58	61	57
2	5	6	286	285	8
3	5	6	431	410	6
4	5	6	0	50	1
5	5	6	485	492	7
6	5	6	228	244	11
7	5	6	77	97	37
8	5	6	324	313	9
9	5	6	357	370	10
10	5	6	129	127	22
11	5	6	67	70	66
12	5	6	28	55	28
13	5	6	0	74	1
14	5	6	288	289	13
15	5	6	54	86	54
16	5	6	76	55	75
17	5	6	0	13	1
-18	6	6	140	149	27
-17	6	6	96	60	45
-16	6	6	287	287	13
-15	6	6	30	74	30
-14	6	6	641	637	9
-13	6	6	190	173	17
-12	6	6	1074	1089	15
-11	6	6	497	507	9
-10	6	6	477	464	8
-9	6	6	519	513	8
-8	6	6	0	1	1
-7	6	6	585	589	9
-6	6	6	530	521	7
-5	6	6	693	700	10
-4	6	6	1260	1276	12
-3	6	6	792	800	10
-2	6	6	1549	1597	11
-1	6	6	235	231	10
0	6	6	985	1003	12
1	6	6	474	466	6
2	6	6	259	257	9
3	6	6	337	338	7
4	6	6	0	57	1
5	6	6	527	529	8
6	6	6	127	148	20
7	6	6	482	475	8
8	6	6	579	572	9
9	6	6	291	290	11
10	6	6	255	259	13
11	6	6	75	121	74
12	6	6	191	180	16
13	6	6	60	97	60
14	6	6	119	90	28
15	6	6	280	277	14
16	6	6	0	16	1
-17	7	6	133	125	27
-16	7	6	137	141	27
-15	7	6	33	114	32
-14	7	6	88	66	48
-13	7	6	0	116	1
-12	7	6	40	96	40
-11	7	6	138	154	25
-10	7	6	0	21	1
-9	7	6	170	142	17
-8	7	6	495	488	8
-7	7	6	56	74	56
-6	7	6	608	609	8
-5	7	6	297	295	10
-4	7	6	159	162	16
-3	7	6	114	110	24
-2	7	6	328	349	9
-1	7	6	24	53	23
0	7	6	201	195	13
1	7	6	477	473	8
2	7	6	235	253	12
3	7	6	243	234	11
4	7	6	518	524	8
5	7	6	116	110	22
6	7	6	199	178	15
7	7	6	53	27	52
8	7	6	342	360	11
9	7	6	110	111	28
10	7	6	29	67	28
11	7	6	288	280	12
12	7	6	0	74	1
13	7	6	351	325	12
14	7	6	132	121	28
15	7	6	142	138	24
-16	8	6	259	262	16
-15	8	6	128	82	27
-14	8	6	208	217	17
-13	8	6	232	201	15
-12	8	6	275	261	13
-11	8	6	477	493	10
-10	8	6	424	434	10
-9	8	6	728	746	10
-8	8	6	0	45	1
-7	8	6	732	706	10
-6	8	6	301	301	11
-5	8	6	653	645	9
-4	8	6	838	838	13
-3	8	6	664	671	10
-2	8	6	774	774	11
-1	8	6	0	62	1
0	8	6	552	534	8
1	8	6	506	504	8
2	8	6	104	130	30
3	8	6	876	889	13
4	8	6	66	64	65
5	8	6	701	694	10
6	8	6	0	16	1
7	8	6	512	520	9
8	8	6	127	142	26
9	8	6	184	174	18
10	8	6	305	306	12
11	8	6	108	3	31
12	8	6	152	134	24
13	8	6	213	234	19
14	8	6	0	109	1
-15	9	6	76	52	75
-14	9	6	0	71	1
-13	9	6	0	38	1
-12	9	6	73	45	73
-11	9	6	0	43	1
-10	9	6	157	156	22
-9	9	6	190	193	18
-8	9	6	343	345	11
-7	9	6	221	234	15
-6	9	6	455	478	10
-5	9	6	250	267	13
-4	9	6	94	7	32
-3	9	6	0	19	1
-2	9	6	185	189	17
-1	9	6	0	1	1
0	9	6	305	308	11
1	9	6	167	184	18
2	9	6	540	532	8
3	9	6	0	70	1
4	9	6	412	429	10
5	9	6	75	143	75
6	9	6	205	196	15
7	9	6	86	85	42
8	9	6	0	20	1
9	9	6	211	219	16
10	9	6	46	65	46
11	9	6	278	270	15
12	9	6	0	157	1
-13	10	6	0	1	1
-12	10	6	170	173	23
-11	10	6	0	90	1
-10	10	6	333	332	13
-9	10	6	277	278	14
-8	10	6	185	169	18
-7	10	6	599	579	10
-6	10	6	302	296	12
-5	10	6	458	455	11
-4	10	6	561	561	9
-3	10	6	73	74	72
-2	10	6	642	642	9
-1	10	6	0	54	1
0	10	6	703	680	10
1	10	6	206	222	16
2	10	6	613	615	9
3	10	6	570	588	9
4	10	6	108	126	34
5	10	6	408	410	10
6	10	6	177	154	18
7	10	6	0	8	1
8	10	6	212	200	17
9	10	6	53	64	53
10	10	6	365	370	13
-10	11	6	84	21	71
-9	11	6	57	30	56
-8	11	6	0	51	1
-7	11	6	63	18	62
-6	11	6	63	20	63
-5	11	6	65	7	65
-4	11	6	0	31	1
-3	11	6	271	254	14
-2	11	6	31	18	30
-1	11	6	266	257	15
0	11	6	220	198	15
1	11	6	0	59	1
2	11	6	162	140	20
3	11	6	70	64	69
4	11	6	63	8	63
5	11	6	192	174	17
6	11	6	0	8	1
7	11	6	246	246	16
8	11	6	0	39	1
-6	12	6	102	60	44
-5	12	6	380	372	13
-4	12	6	30	51	29
-3	12	6	121	108	34
-2	12	6	190	139	18
-1	12	6	284	260	14
0	12	6	0	51	1
1	12	6	433	415	11
2	12	6	116	81	34
3	12	6	411	398	12
4	12	6	82	62	81
-21	1	7	83	75	82
-20	1	7	262	275	16
-19	1	7	420	418	11
-18	1	7	462	457	10
-17	1	7	576	591	9
-16	1	7	304	294	12
-15	1	7	497	506	8
-14	1	7	286	270	10
-13	1	7	386	394	9
-12	1	7	295	286	9
-11	1	7	33	9	32
-10	1	7	1010	1008	12
-9	1	7	420	420	6
-8	1	7	734	759	9
-7	1	7	558	583	8
-6	1	7	483	499	6
-5	1	7	161	117	9
-4	1	7	135	112	10
-3	1	7	592	614	8
-2	1	7	741	721	8
-1	1	7	954	917	8
0	1	7	1676	1639	8
1	1	7	387	376	6
2	1	7	1262	1256	8
3	1	7	525	520	7
4	1	7	880	895	9
5	1	7	817	795	10
6	1	7	599	613	8
7	1	7	1350	1344	11
8	1	7	45	81	44
9	1	7	918	917	13
10	1	7	749	752	10
11	1	7	422	421	9
12	1	7	763	746	11
13	1	7	265	261	12
14	1	7	638	621	9
15	1	7	167	139	20
16	1	7	581	569	10
17	1	7	0	41	1
18	1	7	182	160	21
-21	2	7	0	4	1
-20	2	7	0	41	1
-19	2	7	0	86	1
-18	2	7	68	94	68
-17	2	7	75	40	62
-16	2	7	85	69	40
-15	2	7	622	644	9
-14	2	7	120	98	24
-13	2	7	190	197	15
-12	2	7	334	337	9
-11	2	7	0	22	1
-10	2	7	572	568	8
-9	2	7	197	211	11
-8	2	7	201	172	10
-7	2	7	42	44	42
-6	2	7	542	569	8
-5	2	7	418	412	6
-4	2	7	171	182	8
-3	2	7	0	18	1
-2	2	7	153	143	9
-1	2	7	1253	1211	8
0	2	7	1752	1721	8
1	2	7	624	606	9
2	2	7	971	969	9
3	2	7	468	475	6
4	2	7	164	140	10
5	2	7	463	449	6
6	2	7	247	253	8
7	2	7	272	284	8
8	2	7	141	113	15
9	2	7	341	359	8
10	2	7	217	191	12
11	2	7	37	2	36
12	2	7	0	49	1
13	2	7	64	132	63
14	2	7	189	196	17
15	2	7	136	123	25
16	2	7	328	338	13
17	2	7	106	103	38
18	2	7	76	42	76
-20	3	7	365	351	13
-19	3	7	212	202	18
-18	3	7	543	566	11
-17	3	7	421	411	10
-16	3	7	0	26	1
-15	3	7	675	669	10
-14	3	7	483	473	9
-13	3	7	184	183	16
-12	3	7	476	482	8
-11	3	7	251	259	10
-10	3	7	919	920	12
-9	3	7	44	91	43
-8	3	7	1337	1353	11
-7	3	7	224	270	9
-6	3	7	1106	1117	10
-5	3	7	843	844	10
-4	3	7	81	67	20
-3	3	7	561	548	8
-2	3	7	0	55	1
-1	3	7	868	872	9
0	3	7	1161	1161	9
1	3	7	278	272	7
2	3	7	1283	1286	9
3	3	7	625	626	9
4	3	7	909	940	10
5	3	7	1299	1298	10
6	3	7	569	559	8
7	3	7	955	960	12
8	3	7	0	61	1
9	3	7	673	662	10
10	3	7	0	9	1
11	3	7	509	528	8
12	3	7	501	509	9
13	3	7	0	33	1
14	3	7	522	519	10
15	3	7	342	325	11
16	3	7	264	253	14
17	3	7	370	373	13
18	3	7	159	144	24
-20	4	7	0	14	1
-19	4	7	123	80	30
-18	4	7	0	124	1
-17	4	7	161	139	21
-16	4	7	56	100	56
-15	4	7	254	250	13
-14	4	7	208	199	14
-13	4	7	592	577	8
-12	4	7	0	92	1
-11	4	7	644	656	9
-10	4	7	322	305	9
-9	4	7	121	129	19
-8	4	7	31	18	31
-7	4	7	106	94	18
-6	4	7	120	103	15
-5	4	7	567	576	8
-4	4	7	96	46	18
-3	4	7	120	58	13
-2	4	7	853	865	10
-1	4	7	299	287	7
0	4	7	61	85	36
1	4	7	101	112	17
2	4	7	288	256	7
3	4	7	20	39	19
4	4	7	114	137	17
5	4	7	488	480	7
6	4	7	173	179	13
7	4	7	508	523	7
8	4	7	337	324	9
9	4	7	182	203	15
10	4	7	160	162	17
11	4	7	26	4	26
12	4	7	140	142	21
13	4	7	292	293	13
14	4	7	254	245	14
15	4	7	262	257	14
16	4	7	193	189	18
17	4	7	66	118	66
-19	5	7	232	228	17
-18	5	7	120	88	29
-17	5	7	406	412	12
-16	5	7	97	137	42
-15	5	7	560	583	9
-14	5	7	428	426	10
-13	5	7	638	640	9
-12	5	7	741	723	11
-11	5	7	587	574	9
-10	5	7	729	728	10
-9	5	7	42	2	41
-8	5	7	452	456	7
-7	5	7	564	567	8
-6	5	7	381	403	7
-5	5	7	992	992	11
-4	5	7	519	524	7
-3	5	7	1852	1854	10
-2	5	7	545	555	8
-1	5	7	1194	1225	11
0	5	7	850	846	11
1	5	7	649	664	10
2	5	7	731	720	10
3	5	7	121	96	15
4	5	7	258	238	9
5	5	7	450	449	7
6	5	7	0	8	1
7	5	7	928	920	13
8	5	7	166	175	16
9	5	7	674	683	10
10	5	7	335	319	10
11	5	7	279	273	12
12	5	7	339	337	11
13	5	7	0	119	1
14	5	7	309	323	13
15	5	7	146	105	25
16	5	7	309	290	14
17	5	7	346	338	14
-18	6	7	145	132	28
-17	6	7	0	36	1
-16	6	7	113	130	34
-15	6	7	0	45	1
-14	6	7	307	305	12
-13	6	7	57	46	56
-12	6	7	286	288	12
-11	6	7	125	120	26
-10	6	7	66	61	66
-9	6	7	135	173	22
-8	6	7	173	201	16
-7	6	7	63	102	63
-6	6	7	350	344	8
-5	6	7	361	352	8
-4	6	7	406	404	7
-3	6	7	0	53	1
-2	6	7	297	287	9
-1	6	7	97	66	22
0	6	7	367	369	7
1	6	7	139	143	15
2	6	7	440	441	7
3	6	7	33	39	32
4	6	7	231	230	11
5	6	7	294	273	9
6	6	7	26	62	25
7	6	7	0	43	1
8	6	7	143	149	22
9	6	7	561	554	9
10	6	7	70	70	69
11	6	7	50	110	49
12	6	7	0	62	1
13	6	7	154	161	23
14	6	7	142	153	25
15	6	7	85	52	55
16	6	7	0	72	1
-17	7	7	275	278	16
-16	7	7	80	155	79
-15	7	7	254	236	14
-14	7	7	218	212	16
-13	7	7	305	302	12
-12	7	7	763	758	11
-11	7	7	0	95	1
-10	7	7	911	923	13
-9	7	7	65	35	65
-8	7	7	933	934	12
-7	7	7	0	12	1
-6	7	7	679	682	10
-5	7	7	422	430	8
-4	7	7	401	411	9
-3	7	7	1241	1220	13
-2	7	7	0	55	1
-1	7	7	861	838	11
0	7	7	474	487	8
1	7	7	177	182	14
2	7	7	463	472	8
3	7	7	164	145	16
4	7	7	557	577	8
5	7	7	359	363	10
6	7	7	587	567	9
7	7	7	587	591	8
8	7	7	346	336	10
9	7	7	587	580	9
10	7	7	29	61	28
11	7	7	52	83	51
12	7	7	0	51	1
13	7	7	119	107	28
14	7	7	156	124	22
15	7	7	182	184	22
-16	8	7	89	95	89
-15	8	7	101	18	37
-14	8	7	0	10	1
-13	8	7	0	54	1
-12	8	7	28	12	27
-11	8	7	0	6	1
-10	8	7	102	94	34
-9	8	7	94	44	36
-8	8	7	0	60	1
-7	8	7	337	330	10
-6	8	7	396	414	10
-5	8	7	289	307	12
-4	8	7	0	78	1
-3	8	7	0	14	1
-2	8	7	721	731	10
-1	8	7	0	46	1
0	8	7	463	472	9
1	8	7	451	456	9
2	8	7	229	241	13
3	8	7	404	428	10
4	8	7	490	520	9
5	8	7	259	251	12
6	8	7	153	168	19
7	8	7	40	78	39
8	8	7	278	276	12
9	8	7	0	151	1
10	8	7	203	208	17
11	8	7	71	102	71
12	8	7	106	78	36
13	8	7	328	338	13
14	8	7	0	22	1
-14	9	7	81	104	81
-13	9	7	72	121	72
-12	9	7	110	101	30
-11	9	7	143	124	23
-10	9	7	415	409	11
-9	9	7	84	89	83
-8	9	7	587	583	9
-7	9	7	214	222	16
-6	9	7	217	178	14
-5	9	7	479	459	9
-4	9	7	71	14	56
-3	9	7	387	384	10
-2	9	7	0	35	1
-1	9	7	454	448	9
0	9	7	302	305	11
1	9	7	366	353	10
2	9	7	533	529	9
3	9	7	124	125	25
4	9	7	449	434	9
5	9	7	286	288	12
6	9	7	0	44	1
7	9	7	110	71	29
8	9	7	189	187	17
9	9	7	251	237	14
10	9	7	185	204	20
11	9	7	241	238	15
12	9	7	411	413	13
-12	10	7	95	95	43
-11	10	7	0	14	1
-10	10	7	55	52	55
-9	10	7	63	42	62
-8	10	7	53	97	53
-7	10	7	74	37	74
-6	10	7	0	148	1
-5	10	7	146	129	22
-4	10	7	0	92	1
-3	10	7	140	125	20
-2	10	7	173	160	17
-1	10	7	240	230	14
0	10	7	97	105	39
1	10	7	350	346	11
2	10	7	0	119	1
3	10	7	219	207	16
4	10	7	173	169	20
5	10	7	182	146	17
6	10	7	134	121	24
7	10	7	0	66	1
8	10	7	85	177	84
9	10	7	95	85	45
10	10	7	200	190	19
-10	11	7	238	200	17
-9	11	7	66	16	65
-8	11	7	298	263	13
-7	11	7	297	294	14
-6	11	7	388	394	13
-5	11	7	305	307	14
-4	11	7	186	196	20
-3	11	7	133	133	26
-2	11	7	93	94	45
-1	11	7	44	22	43
0	11	7	414	389	11
1	11	7	80	62	64
2	11	7	505	501	11
3	11	7	103	138	42
4	11	7	468	456	11
5	11	7	190	190	20
6	11	7	173	142	21
7	11	7	261	269	16
-5	12	7	88	126	88
-4	12	7	176	150	22
-3	12	7	141	134	26
-2	12	7	222	219	18
-1	12	7	210	199	19
0	12	7	0	56	1
1	12	7	140	141	30
2	12	7	111	69	36
-21	0	8	77	73	76
-20	0	8	564	550	10
-19	0	8	71	105	70
-18	0	8	585	580	10
-17	0	8	147	133	20
-16	0	8	913	920	14
-15	0	8	61	54	60
-14	0	8	395	405	9
-13	0	8	276	277	11
-12	0	8	0	30	1
-11	0	8	550	559	7
-10	0	8	396	431	7
-9	0	8	699	665	10
-8	0	8	1005	1020	11
-7	0	8	882	878	10
-6	0	8	170	177	10
-5	0	8	494	459	8
-4	0	8	1233	1216	8
-3	0	8	1329	1298	8
-2	0	8	705	700	9
-1	0	8	1468	1459	8
0	0	8	138	126	10
1	0	8	1770	1775	8
2	0	8	1518	1480	9
3	0	8	308	303	6
4	0	8	1257	1197	10
5	0	8	983	957	10
6	0	8	1124	1111	11
7	0	8	520	519	7
8	0	8	1147	1176	12
9	0	8	1178	1249	13
10	0	8	0	96	1
11	0	8	1109	1098	14
12	0	8	98	62	32
13	0	8	641	614	9
14	0	8	278	306	13
15	0	8	870	853	12
16	0	8	204	249	20
17	0	8	328	307	13
18	0	8	271	262	15
-21	1	8	0	88	1
-20	1	8	73	71	73
-19	1	8	0	49	1
-18	1	8	0	105	1
-17	1	8	234	198	13
-16	1	8	351	363	11
-15	1	8	0	47	1
-14	1	8	109	87	28
-13	1	8	145	125	17
-12	1	8	0	2	1
-11	1	8	574	567	9
-10	1	8	225	235	10
-9	1	8	52	4	52
-8	1	8	296	268	7
-7	1	8	164	154	11
-6	1	8	0	26	1
-5	1	8	460	446	7
-4	1	8	511	519	8
-3	1	8	209	202	7
-2	1	8	253	252	6
-1	1	8	1273	1248	8
0	1	8	372	386	5
1	1	8	1001	946	9
2	1	8	546	528	8
3	1	8	577	527	9
4	1	8	712	695	10
5	1	8	368	351	6
6	1	8	394	397	7
7	1	8	689	672	10
8	1	8	0	4	1
9	1	8	90	73	29
10	1	8	18	62	18
11	1	8	155	108	17
12	1	8	97	92	34
13	1	8	0	24	1
14	1	8	0	18	1
15	1	8	81	92	63
16	1	8	214	191	17
17	1	8	155	141	22
18	1	8	0	13	1
-21	2	8	337	353	15
-20	2	8	319	311	14
-19	2	8	381	398	12
-18	2	8	396	373	12
-17	2	8	133	124	26
-16	2	8	583	583	9
-15	2	8	295	310	12
-14	2	8	163	155	19
-13	2	8	438	438	9
-12	2	8	177	172	15
-11	2	8	560	558	8
-10	2	8	227	244	10
-9	2	8	660	657	9
-8	2	8	1095	1075	11
-7	2	8	804	787	10
-6	2	8	436	457	6
-5	2	8	449	467	7
-4	2	8	185	226	8
-3	2	8	405	402	5
-2	2	8	337	332	5
-1	2	8	1363	1311	9
0	2	8	442	412	6
1	2	8	1212	1232	9
2	2	8	1107	1112	9
3	2	8	616	660	9
4	2	8	2028	2042	10
5	2	8	452	452	6
6	2	8	1254	1271	11
7	2	8	276	255	8
8	2	8	710	737	10
9	2	8	337	331	9
10	2	8	165	182	17
11	2	8	578	591	8
12	2	8	233	221	13
13	2	8	482	477	9
14	2	8	529	544	10
15	2	8	261	263	14
16	2	8	332	312	12
17	2	8	89	112	58
18	2	8	244	258	18
-20	3	8	114	88	34
-19	3	8	34	28	34
-18	3	8	62	58	61
-17	3	8	0	21	1
-16	3	8	297	299	13
-15	3	8	64	23	63
-14	3	8	508	513	9
-13	3	8	126	127	23
-12	3	8	455	449	8
-11	3	8	0	19	1
-10	3	8	285	279	9
-9	3	8	470	447	7
-8	3	8	534	529	8
-7	3	8	502	493	7
-6	3	8	920	925	11
-5	3	8	309	290	6
-4	3	8	304	288	6
-3	3	8	281	272	6
-2	3	8	0	51	1
-1	3	8	957	931	10
0	3	8	170	157	10
1	3	8	646	646	9
2	3	8	405	388	6
3	3	8	229	234	8
4	3	8	170	187	11
5	3	8	355	365	7
6	3	8	155	175	13
7	3	8	286	283	9
8	3	8	240	231	10
9	3	8	128	118	20
10	3	8	142	141	19
11	3	8	241	261	14
12	3	8	177	165	17
13	3	8	29	57	28
14	3	8	410	394	11
15	3	8	200	172	16
16	3	8	252	250	15
17	3	8	208	203	19
-20	4	8	249	245	18
-19	4	8	246	216	16
-18	4	8	481	480	11
-17	4	8	144	110	22
-16	4	8	524	538	10
-15	4	8	521	521	9
-14	4	8	231	232	14
-13	4	8	647	649	10
-12	4	8	230	208	12
-11	4	8	626	636	9
-10	4	8	189	190	13
-9	4	8	665	664	10
-8	4	8	739	738	11
-7	4	8	551	554	8
-6	4	8	727	727	10
-5	4	8	974	981	11
-4	4	8	1084	1081	10
-3	4	8	1035	1003	10
-2	4	8	1048	1034	10
-1	4	8	1612	1600	10
0	4	8	1127	1097	10
1	4	8	1179	1194	10
2	4	8	297	294	7
3	4	8	552	564	8
4	4	8	1054	1042	11
5	4	8	38	105	38
6	4	8	838	849	11
7	4	8	445	455	7
8	4	8	1041	1049	13
9	4	8	289	281	11
10	4	8	133	129	23
11	4	8	627	625	9
12	4	8	75	4	74
13	4	8	440	444	10
14	4	8	334	342	12
15	4	8	182	169	19
16	4	8	500	486	11
17	4	8	34	14	33
-19	5	8	116	69	35
-18	5	8	47	47	46
-17	5	8	78	21	77
-16	5	8	55	40	55
-15	5	8	213	193	15
-14	5	8	280	290	12
-13	5	8	320	300	11
-12	5	8	642	630	9
-11	5	8	0	19	1
-10	5	8	210	226	14
-9	5	8	73	91	50
-8	5	8	0	34	1
-7	5	8	175	173	13
-6	5	8	493	498	8
-5	5	8	311	316	8
-4	5	8	308	307	8
-3	5	8	631	629	9
-2	5	8	164	171	12
-1	5	8	0	87	1
0	5	8	21	113	21
1	5	8	57	2	56
2	5	8	80	75	28
3	5	8	218	226	10
4	5	8	143	160	15
5	5	8	312	334	9
6	5	8	204	180	12
7	5	8	114	99	23
8	5	8	450	465	9
9	5	8	404	387	9
10	5	8	320	324	11
11	5	8	269	274	13
12	5	8	131	111	24
13	5	8	0	93	1
14	5	8	0	93	1
15	5	8	24	55	23
16	5	8	0	9	1
-18	6	8	244	238	16
-17	6	8	32	5	32
-16	6	8	369	368	12
-15	6	8	186	204	18
-14	6	8	358	352	11
-13	6	8	901	897	13
-12	6	8	181	207	18
-11	6	8	950	952	13
-10	6	8	64	31	64
-9	6	8	762	766	11
-8	6	8	85	100	35
-7	6	8	580	578	8
-6	6	8	208	179	12
-5	6	8	33	3	32
-4	6	8	1090	1092	12
-3	6	8	774	802	11
-2	6	8	823	829	11
-1	6	8	989	999	12
0	6	8	160	164	14
1	6	8	425	427	7
2	6	8	0	8	1
3	6	8	228	221	11
4	6	8	118	87	20
5	6	8	97	96	27
6	6	8	462	473	8
7	6	8	586	590	9
8	6	8	608	639	9
9	6	8	278	281	12
10	6	8	57	102	56
11	6	8	520	518	9
12	6	8	172	179	20
13	6	8	0	66	1
14	6	8	309	301	13
15	6	8	0	11	1
-17	7	8	192	209	23
-16	7	8	135	138	28
-15	7	8	194	187	19
-14	7	8	155	161	23
-13	7	8	105	98	32
-12	7	8	0	3	1
-11	7	8	0	96	1
-10	7	8	135	97	21
-9	7	8	287	288	11
-8	7	8	37	12	37
-7	7	8	456	449	8
-6	7	8	423	417	9
-5	7	8	977	1003	13
-4	7	8	43	63	42
-3	7	8	257	261	11
-2	7	8	65	100	64
-1	7	8	246	250	11
0	7	8	371	375	9
1	7	8	139	158	18
2	7	8	414	436	9
3	7	8	404	405	9
4	7	8	431	444	9
5	7	8	314	344	11
6	7	8	68	25	68
7	7	8	154	154	20
8	7	8	216	233	15
9	7	8	123	103	25
10	7	8	119	163	30
11	7	8	130	151	25
12	7	8	371	380	12
13	7	8	0	37	1
14	7	8	162	179	24
-16	8	8	316	319	14
-15	8	8	332	339	14
-14	8	8	176	172	21
-13	8	8	380	384	12
-12	8	8	63	24	63
-11	8	8	652	652	9
-10	8	8	334	350	12
-9	8	8	601	586	9
-8	8	8	707	728	10
-7	8	8	346	354	10
-6	8	8	648	653	10
-5	8	8	132	132	22
-4	8	8	719	714	10
-3	8	8	226	218	13
-2	8	8	264	263	11
-1	8	8	616	612	8
0	8	8	135	158	22
1	8	8	640	625	9
2	8	8	360	364	10
3	8	8	322	331	11
4	8	8	564	583	9
5	8	8	0	107	1
6	8	8	534	522	9
7	8	8	170	165	18
8	8	8	398	392	10
9	8	8	231	234	15
10	8	8	162	154	21
11	8	8	188	187	18
12	8	8	168	155	20
13	8	8	147	167	26
-14	9	8	82	53	81
-13	9	8	79	8	79
-12	9	8	45	143	44
-11	9	8	0	125	1
-10	9	8	119	98	26
-9	9	8	279	301	14
-8	9	8	0	101	1
-7	9	8	319	323	12
-6	9	8	147	137	21
-5	9	8	266	276	12
-4	9	8	199	173	14
-3	9	8	220	214	14
-2	9	8	44	78	43
-1	9	8	348	349	10
0	9	8	246	247	14
1	9	8	295	287	12
2	9	8	351	365	10
3	9	8	433	437	10
4	9	8	344	342	11
5	9	8	316	309	12
6	9	8	181	153	17
7	9	8	180	192	19
8	9	8	0	93	1
9	9	8	168	146	20
10	9	8	72	75	72
11	9	8	0	36	1
-12	10	8	0	26	1
-11	10	8	195	175	19
-10	10	8	0	44	1
-9	10	8	179	167	19
-8	10	8	421	397	11
-7	10	8	136	110	25
-6	10	8	570	564	10
-5	10	8	197	192	18
-4	10	8	264	266	13
-3	10	8	214	187	15
-2	10	8	204	175	15
-1	10	8	417	417	11
0	10	8	111	118	31
1	10	8	671	681	9
2	10	8	0	75	1
3	10	8	458	469	10
4	10	8	350	339	12
5	10	8	31	84	30
6	10	8	99	124	38
7	10	8	105	123	36
8	10	8	132	85	23
9	10	8	173	215	23
-9	11	8	0	119	1
-8	11	8	176	166	21
-7	11	8	85	85	65
-6	11	8	45	170	45
-5	11	8	234	201	16
-4	11	8	291	265	13
-3	11	8	217	201	16
-2	11	8	371	368	12
-1	11	8	0	4	1
0	11	8	301	296	13
1	11	8	127	134	31
2	11	8	173	175	22
3	11	8	32	20	31
4	11	8	0	54	1
5	11	8	80	90	79
6	11	8	0	61	1
-4	12	8	356	341	13
-3	12	8	134	132	30
-2	12	8	62	37	62
-1	12	8	323	295	14
0	12	8	371	356	13
1	12	8	251	267	18
-21	1	9	241	242	17
-20	1	9	69	16	68
-19	1	9	276	276	15
-18	1	9	284	267	13
-17	1	9	317	324	12
-16	1	9	624	627	9
-15	1	9	515	516	9
-14	1	9	722	714	10
-13	1	9	271	277	11
-12	1	9	232	236	12
-11	1	9	571	580	8
-10	1	9	62	119	62
-9	1	9	986	985	12
-8	1	9	1025	1017	11
-7	1	9	1296	1309	10
-6	1	9	686	692	9
-5	1	9	1213	1224	9
-4	1	9	879	938	9
-3	1	9	519	502	8
-2	1	9	1427	1413	9
-1	1	9	811	799	9
0	1	9	1627	1583	9
1	1	9	1150	1156	9
2	1	9	556	568	8
3	1	9	1617	1639	10
4	1	9	113	110	15
5	1	9	1150	1153	11
6	1	9	309	317	8
7	1	9	633	641	9
8	1	9	793	794	11
9	1	9	0	29	1
10	1	9	718	729	10
11	1	9	325	355	11
12	1	9	402	386	9
13	1	9	390	372	10
14	1	9	313	300	13
15	1	9	477	475	11
16	1	9	206	216	18
17	1	9	265	232	15
18	1	9	34	72	33
-20	2	9	160	157	24
-19	2	9	0	1	1
-18	2	9	333	315	12
-17	2	9	152	159	22
-16	2	9	50	68	50
-15	2	9	237	250	14
-14	2	9	277	285	12
-13	2	9	135	120	21
-12	2	9	92	84	30
-11	2	9	188	174	12
-10	2	9	71	71	41
-9	2	9	437	445	7
-8	2	9	249	232	8
-7	2	9	104	127	18
-6	2	9	988	949	10
-5	2	9	61	28	31
-4	2	9	652	626	9
-3	2	9	41	11	40
-2	2	9	83	54	19
-1	2	9	219	218	7
0	2	9	505	513	8
1	2	9	274	283	7
2	2	9	280	274	7
3	2	9	410	407	6
4	2	9	497	489	7
5	2	9	823	826	11
6	2	9	859	863	12
7	2	9	89	113	28
8	2	9	454	440	7
9	2	9	167	188	16
10	2	9	0	37	1
11	2	9	283	301	11
12	2	9	97	10	31
13	2	9	71	48	70
14	2	9	0	83	1
15	2	9	381	385	12
16	2	9	0	47	1
17	2	9	0	107	1
-20	3	9	0	123	1
-19	3	9	539	543	11
-18	3	9	0	30	1
-17	3	9	299	297	13
-16	3	9	539	544	10
-15	3	9	94	97	37
-14	3	9	403	420	10
-13	3	9	408	426	9
-12	3	9	465	461	9
-11	3	9	497	512	8
-10	3	9	347	352	8
-9	3	9	1043	1029	12
-8	3	9	0	69	1
-7	3	9	1182	1182	11
-6	3	9	826	847	11
-5	3	9	392	395	6
-4	3	9	719	728	9
-3	3	9	147	102	11
-2	3	9	189	212	9
-1	3	9	47	31	47
0	3	9	747	742	10
1	3	9	566	583	9
2	3	9	511	524	7
3	3	9	1555	1552	10
4	3	9	553	558	8
5	3	9	1038	1046	11
6	3	9	395	396	7
7	3	9	353	372	8
8	3	9	561	593	8
9	3	9	212	195	13
10	3	9	611	591	9
11	3	9	233	223	13
12	3	9	457	476	9
13	3	9	521	528	9
14	3	9	59	46	59
15	3	9	413	409	11
16	3	9	206	199	17
17	3	9	269	271	16
-20	4	9	221	235	20
-19	4	9	114	3	32
-18	4	9	53	41	53
-17	4	9	31	61	31
-16	4	9	0	10	1
-15	4	9	165	137	18
-14	4	9	194	211	16
-13	4	9	479	469	8
-12	4	9	272	283	12
-11	4	9	343	333	9
-10	4	9	395	391	9
-9	4	9	178	158	13
-8	4	9	335	320	8
-7	4	9	558	571	8
-6	4	9	254	223	9
-5	4	9	700	693	10
-4	4	9	0	23	1
-3	4	9	262	252	8
-2	4	9	177	164	10
-1	4	9	226	221	9
0	4	9	239	229	8
1	4	9	67	77	34
2	4	9	236	238	8
3	4	9	0	35	1
4	4	9	194	192	11
5	4	9	287	275	9
6	4	9	147	156	15
7	4	9	382	405	9
8	4	9	36	23	35
9	4	9	26	75	25
10	4	9	181	189	17
11	4	9	230	226	14
12	4	9	0	107	1
13	4	9	363	351	11
14	4	9	0	30	1
15	4	9	143	169	27
16	4	9	224	234	19
-19	5	9	383	378	13
-18	5	9	99	107	45
-17	5	9	422	406	11
-16	5	9	415	407	11
-15	5	9	244	209	14
-14	5	9	763	768	11
-13	5	9	202	249	16
-12	5	9	863	886	12
-11	5	9	530	517	8
-10	5	9	404	404	9
-9	5	9	501	509	8
-8	5	9	135	122	18
-7	5	9	518	538	8
-6	5	9	68	74	68
-5	5	9	236	236	10
-4	5	9	1287	1329	11
-3	5	9	345	369	8
-2	5	9	1220	1219	11
-1	5	9	0	7	1
0	5	9	963	963	11
1	5	9	234	227	9
2	5	9	367	377	7
3	5	9	0	16	1
4	5	9	0	5	1
5	5	9	41	21	41
6	5	9	636	608	9
7	5	9	170	166	16
8	5	9	830	861	11
9	5	9	259	267	12
10	5	9	741	726	10
11	5	9	387	400	10
12	5	9	443	439	10
13	5	9	366	345	11
14	5	9	0	8	1
15	5	9	343	346	13
16	5	9	219	243	19
-18	6	9	117	66	33
-17	6	9	133	171	29
-16	6	9	173	116	20
-15	6	9	290	259	13
-14	6	9	208	231	18
-13	6	9	127	150	28
-12	6	9	0	14	1
-11	6	9	0	13	1
-10	6	9	70	164	70
-9	6	9	291	281	10
-8	6	9	248	260	12
-7	6	9	0	48	1
-6	6	9	0	22	1
-5	6	9	113	110	21
-4	6	9	264	248	9
-3	6	9	499	502	7
-2	6	9	0	43	1
-1	6	9	365	364	8
0	6	9	52	15	52
1	6	9	47	65	47
2	6	9	0	35	1
3	6	9	0	52	1
4	6	9	157	155	16
5	6	9	0	90	1
6	6	9	26	75	25
7	6	9	239	271	13
8	6	9	227	215	14
9	6	9	367	371	10
10	6	9	0	57	1
11	6	9	0	52	1
12	6	9	155	132	21
13	6	9	222	240	16
14	6	9	196	177	18
15	6	9	181	167	22
-17	7	9	146	158	28
-16	7	9	289	285	15
-15	7	9	124	110	31
-14	7	9	613	606	10
-13	7	9	308	301	13
-12	7	9	627	633	9
-11	7	9	598	601	9
-10	7	9	336	307	11
-9	7	9	887	886	13
-8	7	9	0	15	1
-7	7	9	737	744	11
-6	7	9	82	33	35
-5	7	9	512	503	8
-4	7	9	166	172	17
-3	7	9	0	8	1
-2	7	9	414	407	8
-1	7	9	501	529	8
0	7	9	359	360	9
1	7	9	244	235	11
2	7	9	172	157	15
3	7	9	86	98	36
4	7	9	0	18	1
5	7	9	358	366	10
6	7	9	577	567	8
7	7	9	378	391	10
8	7	9	622	623	9
9	7	9	130	116	23
10	7	9	306	321	12
11	7	9	220	214	15
12	7	9	0	67	1
13	7	9	302	274	13
14	7	9	144	109	26
-16	8	9	0	46	1
-15	8	9	33	71	33
-14	8	9	113	69	31
-13	8	9	161	176	22
-12	8	9	61	10	60
-11	8	9	30	27	30
-10	8	9	193	202	17
-9	8	9	196	204	17
-8	8	9	348	349	11
-7	8	9	173	182	17
-6	8	9	190	177	16
-5	8	9	86	79	38
-4	8	9	0	105	1
-3	8	9	57	73	57
-2	8	9	0	18	1
-1	8	9	70	139	70
0	8	9	223	214	13
1	8	9	27	85	26
2	8	9	686	686	9
3	8	9	68	62	68
4	8	9	718	735	10
5	8	9	89	67	38
6	8	9	336	328	11
7	8	9	82	73	51
8	8	9	0	110	1
9	8	9	0	60	1
10	8	9	145	135	23
11	8	9	177	129	19
12	8	9	207	202	18
13	8	9	0	139	1
-14	9	9	310	317	15
-13	9	9	0	109	1
-12	9	9	291	297	14
-11	9	9	142	137	24
-10	9	9	262	248	14
-9	9	9	520	525	10
-8	9	9	0	83	1
-7	9	9	660	652	9
-6	9	9	432	451	10
-5	9	9	407	412	10
-4	9	9	154	140	19
-3	9	9	0	25	1
-2	9	9	173	162	17
-1	9	9	164	152	18
0	9	9	541	554	9
1	9	9	185	206	19
2	9	9	325	331	12
3	9	9	434	400	10
4	9	9	180	175	18
5	9	9	115	125	29
6	9	9	290	302	12
7	9	9	0	62	1
8	9	9	356	350	12
9	9	9	0	29	1
10	9	9	354	355	13
11	9	9	292	265	15
-12	10	9	99	55	38
-11	10	9	105	98	37
-10	10	9	172	140	19
-9	10	9	229	198	16
-8	10	9	160	95	19
-7	10	9	382	378	12
-6	10	9	94	92	45
-5	10	9	337	332	12
-4	10	9	0	4	1
-3	10	9	413	410	10
-2	10	9	129	127	27
-1	10	9	145	131	23
0	10	9	281	288	13
1	10	9	0	63	1
2	10	9	330	337	12
3	10	9	0	75	1
4	10	9	221	269	18
5	10	9	0	12	1
6	10	9	275	282	15
7	10	9	0	112	1
8	10	9	166	167	23
9	10	9	187	168	19
-9	11	9	286	288	15
-8	11	9	172	168	21
-7	11	9	381	376	13
-6	11	9	212	245	19
-5	11	9	332	306	13
-4	11	9	366	346	13
-3	11	9	141	147	28
-2	11	9	272	264	15
-1	11	9	168	183	22
0	11	9	197	176	17
1	11	9	420	411	11
2	11	9	82	44	61
3	11	9	520	510	10
4	11	9	65	24	65
5	11	9	434	411	12
6	11	9	146	146	25
-21	0	10	97	17	43
-20	0	10	123	138	30
-19	0	10	222	209	16
-18	0	10	176	225	21
-17	0	10	650	641	10
-16	0	10	50	125	50
-15	0	10	971	995	13
-14	0	10	0	100	1
-13	0	10	693	701	10
-12	0	10	581	595	8
-11	0	10	448	472	8
-10	0	10	195	201	12
-9	0	10	855	876	12
-8	0	10	216	204	10
-7	0	10	1148	1109	11
-6	0	10	28	12	28
-5	0	10	1743	1767	10
-4	0	10	579	567	8
-3	0	10	1781	1787	9
-2	0	10	596	606	9
-1	0	10	932	921	9
0	0	10	1796	1785	9
1	0	10	499	489	7
2	0	10	884	897	10
3	0	10	593	583	8
4	0	10	798	803	11
5	0	10	797	760	10
6	0	10	470	486	7
7	0	10	885	859	13
8	0	10	242	242	11
9	0	10	542	543	8
10	0	10	712	727	10
11	0	10	294	310	12
12	0	10	375	373	11
13	0	10	287	305	13
14	0	10	625	603	10
15	0	10	126	144	30
16	0	10	316	306	14
17	0	10	0	154	1
-20	1	10	0	15	1
-19	1	10	248	247	16
-18	1	10	214	198	16
-17	1	10	0	37	1
-16	1	10	71	84	70
-15	1	10	63	43	62
-14	1	10	55	33	54
-13	1	10	105	92	29
-12	1	10	203	189	14
-11	1	10	214	201	11
-10	1	10	227	248	11
-9	1	10	366	341	7
-8	1	10	260	230	8
-7	1	10	46	37	45
-6	1	10	102	95	18
-5	1	10	321	324	7
-4	1	10	450	414	6
-3	1	10	378	365	6
-2	1	10	373	380	6
-1	1	10	130	105	12
0	1	10	1080	1068	10
1	1	10	629	615	9
2	1	10	255	246	7
3	1	10	383	404	6
4	1	10	0	31	1
5	1	10	497	510	7
6	1	10	421	402	7
7	1	10	581	599	9
8	1	10	73	64	41
9	1	10	151	135	18
10	1	10	237	220	12
11	1	10	103	81	30
12	1	10	135	98	21
13	1	10	225	231	15
14	1	10	81	103	80
15	1	10	144	92	24
16	1	10	0	74	1
17	1	10	0	86	1
-20	2	10	317	317	14
-19	2	10	161	172	25
-18	2	10	89	73	42
-17	2	10	365	371	11
-16	2	10	156	135	19
-15	2	10	449	470	10
-14	2	10	436	429	9
-13	2	10	198	191	15
-12	2	10	605	606	9
-11	2	10	116	85	21
-10	2	10	941	955	13
-9	2	10	238	241	10
-8	2	10	1041	1071	11
-7	2	10	999	986	11
-6	2	10	460	468	7
-5	2	10	1008	1040	10
-4	2	10	337	287	6
-3	2	10	317	358	7
-2	2	10	620	630	9
-1	2	10	152	127	11
0	2	10	789	799	10
1	2	10	69	53	27
2	2	10	1671	1689	10
3	2	10	656	675	10
4	2	10	1236	1254	11
5	2	10	935	942	12
6	2	10	433	444	7
7	2	10	476	481	7
8	2	10	239	224	11
9	2	10	589	576	9
10	2	10	127	102	21
11	2	10	309	288	11
12	2	10	483	481	9
13	2	10	214	248	17
14	2	10	376	395	13
15	2	10	297	293	13
16	2	10	167	202	25
17	2	10	258	293	18
-20	3	10	0	3	1
-19	3	10	228	229	18
-18	3	10	168	171	22
-17	3	10	138	133	25
-16	3	10	64	19	64
-15	3	10	154	142	20
-14	3	10	56	62	55
-13	3	10	305	309	11
-12	3	10	236	227	13
-11	3	10	152	146	18
-10	3	10	414	406	8
-9	3	10	624	611	9
-8	3	10	387	390	7
-7	3	10	309	319	8
-6	3	10	262	287	9
-5	3	10	108	128	17
-4	3	10	115	89	14
-3	3	10	226	202	8
-2	3	10	112	123	15
-1	3	10	227	229	8
0	3	10	40	16	40
1	3	10	308	286	7
2	3	10	251	216	8
3	3	10	52	46	52
4	3	10	268	266	9
5	3	10	472	468	7
6	3	10	268	290	9
7	3	10	523	507	8
8	3	10	248	260	12
9	3	10	43	19	42
10	3	10	352	370	11
11	3	10	101	86	31
12	3	10	78	60	53
13	3	10	0	34	1
14	3	10	168	132	20
15	3	10	0	71	1
16	3	10	256	226	15
-19	4	10	340	326	14
-18	4	10	359	355	13
-17	4	10	468	478	11
-16	4	10	0	58	1
-15	4	10	547	557	9
-14	4	10	468	472	9
-13	4	10	489	480	9
-12	4	10	563	577	8
-11	4	10	278	259	10
-10	4	10	827	826	12
-9	4	10	0	25	1
-8	4	10	524	528	8
-7	4	10	601	617	8
-6	4	10	31	16	31
-5	4	10	762	782	10
-4	4	10	323	294	7
-3	4	10	736	748	10
-2	4	10	887	874	11
-1	4	10	773	769	10
0	4	10	543	548	8
1	4	10	517	529	8
2	4	10	1022	991	11
3	4	10	124	162	18
4	4	10	87	96	26
5	4	10	453	462	7
6	4	10	0	61	1
7	4	10	987	986	14
8	4	10	163	184	18
9	4	10	881	895	13
10	4	10	481	486	9
11	4	10	591	624	9
12	4	10	446	454	10
13	4	10	0	25	1
14	4	10	412	421	11
15	4	10	316	321	14
16	4	10	170	197	24
-19	5	10	59	91	59
-18	5	10	135	118	27
-17	5	10	243	219	16
-16	5	10	62	17	62
-15	5	10	109	102	32
-14	5	10	118	138	30
-13	5	10	63	126	62
-12	5	10	72	93	72
-11	5	10	166	165	18
-10	5	10	26	7	25
-9	5	10	25	11	25
-8	5	10	401	429	8
-7	5	10	63	36	62
-6	5	10	561	566	8
-5	5	10	387	366	7
-4	5	10	122	105	18
-3	5	10	32	60	31
-2	5	10	311	330	8
-1	5	10	165	159	12
0	5	10	300	299	8
1	5	10	258	277	9
2	5	10	140	118	15
3	5	10	223	222	10
4	5	10	241	251	11
5	5	10	0	13	1
6	5	10	200	213	14
7	5	10	52	28	51
8	5	10	198	216	16
9	5	10	481	483	9
10	5	10	180	183	19
11	5	10	125	65	25
12	5	10	127	119	25
13	5	10	89	59	43
14	5	10	0	101	1
15	5	10	297	273	14
-18	6	10	307	304	15
-17	6	10	158	150	23
-16	6	10	280	274	14
-15	6	10	440	444	11
-14	6	10	312	345	13
-13	6	10	536	543	9
-12	6	10	755	764	10
-11	6	10	184	174	15
-10	6	10	653	664	9
-9	6	10	106	21	25
-8	6	10	338	307	9
-7	6	10	82	95	38
-6	6	10	357	385	9
-5	6	10	0	26	1
-4	6	10	240	235	11
-3	6	10	374	379	9
-2	6	10	760	763	11
-1	6	10	172	170	15
0	6	10	456	462	8
1	6	10	0	30	1
2	6	10	170	180	15
3	6	10	164	171	15
4	6	10	170	170	15
5	6	10	581	574	8
6	6	10	73	82	57
7	6	10	925	945	13
8	6	10	262	248	12
9	6	10	538	552	9
10	6	10	652	668	9
11	6	10	294	311	13
12	6	10	383	377	11
13	6	10	0	45	1
14	6	10	314	324	15
-17	7	10	0	55	1
-16	7	10	261	274	16
-15	7	10	50	31	50
-14	7	10	263	272	16
-13	7	10	85	121	56
-12	7	10	0	25	1
-11	7	10	0	9	1
-10	7	10	0	55	1
-9	7	10	218	244	15
-8	7	10	191	200	16
-7	7	10	0	97	1
-6	7	10	288	297	11
-5	7	10	211	215	14
-4	7	10	132	124	20
-3	7	10	57	99	56
-2	7	10	594	624	9
-1	7	10	84	158	45
0	7	10	277	276	11
1	7	10	40	72	40
2	7	10	0	57	1
3	7	10	322	331	10
4	7	10	189	180	14
5	7	10	178	164	15
6	7	10	0	9	1
7	7	10	156	175	20
8	7	10	92	29	39
9	7	10	59	75	59
10	7	10	112	114	32
11	7	10	70	105	69
12	7	10	61	75	60
13	7	10	165	184	24
-15	8	10	287	333	16
-14	8	10	97	99	43
-13	8	10	393	409	12
-12	8	10	400	407	12
-11	8	10	359	353	12
-10	8	10	578	582	9
-9	8	10	0	28	1
-8	8	10	554	543	9
-7	8	10	373	382	10
-6	8	10	330	334	10
-5	8	10	346	358	10
-4	8	10	0	101	1
-3	8	10	107	29	24
-2	8	10	184	201	17
-1	8	10	240	236	12
0	8	10	446	445	9
1	8	10	57	57	56
2	8	10	412	399	9
3	8	10	125	158	26
4	8	10	256	254	14
5	8	10	501	512	9
6	8	10	148	171	22
7	8	10	551	572	10
8	8	10	110	125	35
9	8	10	428	427	11
10	8	10	179	192	22
11	8	10	163	163	24
12	8	10	357	357	13
-14	9	10	0	18	1
-13	9	10	57	21	56
-12	9	10	32	96	32
-11	9	10	84	123	83
-10	9	10	120	152	31
-9	9	10	304	320	13
-8	9	10	449	459	11
-7	9	10	282	252	13
-6	9	10	477	488	10
-5	9	10	58	57	58
-4	9	10	0	18	1
-3	9	10	0	7	1
-2	9	10	0	34	1
-1	9	10	76	33	75
0	9	10	173	159	18
1	9	10	368	372	11
2	9	10	286	298	12
3	9	10	495	487	9
4	9	10	113	102	30
5	9	10	339	340	11
6	9	10	31	94	30
7	9	10	397	384	11
8	9	10	121	77	27
9	9	10	111	85	34
10	9	10	0	3	1
-11	10	10	62	105	62
-10	10	10	279	253	14
-9	10	10	210	214	18
-8	10	10	297	289	14
-7	10	10	465	463	11
-6	10	10	53	89	53
-5	10	10	440	441	11
-4	10	10	102	55	35
-3	10	10	280	275	14
-2	10	10	174	169	19
-1	10	10	177	159	18
0	10	10	324	335	13
1	10	10	185	132	17
2	10	10	373	374	12
3	10	10	234	247	16
4	10	10	151	175	24
5	10	10	295	269	13
6	10	10	85	2	85
7	10	10	156	163	24
8	10	10	33	98	33
-8	11	10	174	174	22
-7	11	10	0	40	1
-6	11	10	339	342	14
-5	11	10	0	11	1
-4	11	10	504	493	11
-3	11	10	175	193	23
-2	11	10	436	433	11
-1	11	10	232	252	18
0	11	10	128	129	30
1	11	10	197	194	18
2	11	10	172	152	21
3	11	10	134	169	29
4	11	10	110	88	37
5	11	10	189	175	21
-20	1	11	218	228	20
-19	1	11	81	89	80
-18	1	11	261	228	14
-17	1	11	518	539	10
-16	1	11	436	428	10
-15	1	11	705	697	10
-14	1	11	715	715	11
-13	1	11	704	701	10
-12	1	11	130	95	21
-11	1	11	452	443	8
-10	1	11	671	666	10
-9	1	11	0	16	1
-8	1	11	1195	1217	12
-7	1	11	124	99	16
-6	1	11	1804	1787	10
-5	1	11	866	864	10
-4	1	11	1934	1908	10
-3	1	11	836	873	10
-2	1	11	512	516	8
-1	1	11	948	945	10
0	1	11	501	492	7
1	1	11	977	968	10
2	1	11	651	662	10
3	1	11	948	926	11
4	1	11	953	975	11
5	1	11	547	547	8
6	1	11	550	548	8
7	1	11	132	126	20
8	1	11	346	347	9
9	1	11	393	403	9
10	1	11	0	55	1
11	1	11	403	409	10
12	1	11	111	104	29
13	1	11	352	364	12
14	1	11	371	348	11
15	1	11	180	184	21
16	1	11	395	387	13
17	1	11	0	59	1
-20	2	11	265	239	16
-19	2	11	288	296	14
-18	2	11	201	220	19
-17	2	11	36	88	35
-16	2	11	125	99	26
-15	2	11	153	162	20
-14	2	11	244	225	12
-13	2	11	69	70	69
-12	2	11	146	171	21
-11	2	11	445	437	8
-10	2	11	573	566	8
-9	2	11	380	382	8
-8	2	11	276	274	8
-7	2	11	175	182	12
-6	2	11	442	417	6
-5	2	11	195	205	10
-4	2	11	246	240	8
-3	2	11	468	468	7
-2	2	11	137	66	11
-1	2	11	481	488	6
0	2	11	507	496	7
1	2	11	259	237	8
2	2	11	318	332	8
3	2	11	304	293	8
4	2	11	536	545	7
5	2	11	422	429	7
6	2	11	827	812	11
7	2	11	132	103	19
8	2	11	385	405	9
9	2	11	272	289	12
10	2	11	249	243	13
11	2	11	117	76	22
12	2	11	437	450	10
13	2	11	75	32	75
14	2	11	62	32	61
15	2	11	0	6	1
16	2	11	114	49	31
-20	3	11	328	328	14
-19	3	11	237	246	18
-18	3	11	385	378	12
-17	3	11	222	215	16
-16	3	11	307	323	12
-15	3	11	372	370	11
-14	3	11	109	122	30
-13	3	11	540	528	9
-12	3	11	64	153	63
-11	3	11	843	831	12
-10	3	11	392	382	8
-9	3	11	736	732	10
-8	3	11	966	984	12
-7	3	11	129	121	16
-6	3	11	876	909	12
-5	3	11	608	592	9
-4	3	11	698	712	10
-3	3	11	494	496	7
-2	3	11	146	187	13
-1	3	11	718	761	10
0	3	11	789	771	10
1	3	11	1066	1072	11
2	3	11	963	964	11
3	3	11	464	457	7
4	3	11	1126	1158	12
5	3	11	95	88	24
6	3	11	267	251	10
7	3	11	347	365	9
8	3	11	503	523	8
9	3	11	194	181	15
10	3	11	342	331	10
11	3	11	655	637	9
12	3	11	266	293	14
13	3	11	346	344	12
14	3	11	403	399	11
15	3	11	0	14	1
16	3	11	410	401	13
-19	4	11	70	92	70
-18	4	11	188	184	20
-17	4	11	127	124	28
-16	4	11	233	246	15
-15	4	11	115	87	28
-14	4	11	0	34	1
-13	4	11	193	190	14
-12	4	11	269	271	12
-11	4	11	133	158	22
-10	4	11	346	347	9
-9	4	11	239	275	12
-8	4	11	553	551	8
-7	4	11	349	356	8
-6	4	11	474	489	7
-5	4	11	239	237	9
-4	4	11	90	90	24
-3	4	11	157	138	12
-2	4	11	270	272	8
-1	4	11	466	473	7
0	4	11	0	22	1
1	4	11	507	509	8
2	4	11	0	15	1
3	4	11	97	83	22
4	4	11	0	8	1
5	4	11	118	87	20
6	4	11	355	366	9
7	4	11	321	326	10
8	4	11	202	188	14
9	4	11	0	97	1
10	4	11	85	56	41
11	4	11	0	26	1
12	4	11	73	89	73
13	4	11	98	31	33
14	4	11	0	82	1
15	4	11	185	163	20
-19	5	11	188	195	22
-18	5	11	430	432	12
-17	5	11	145	104	23
-16	5	11	490	481	10
-15	5	11	184	200	20
-14	5	11	363	349	11
-13	5	11	720	715	11
-12	5	11	68	5	67
-11	5	11	629	631	8
-10	5	11	0	73	1
-9	5	11	169	152	16
-8	5	11	539	539	8
-7	5	11	228	244	12
-6	5	11	324	329	9
-5	5	11	587	581	8
-4	5	11	561	561	8
-3	5	11	866	873	13
-2	5	11	0	149	1
-1	5	11	888	913	13
0	5	11	167	176	14
1	5	11	654	641	9
2	5	11	206	222	12
3	5	11	302	323	9
4	5	11	43	81	42
5	5	11	76	112	48
6	5	11	443	427	9
7	5	11	698	701	10
8	5	11	391	403	10
9	5	11	813	807	11
10	5	11	0	103	1
11	5	11	682	667	11
12	5	11	0	35	1
13	5	11	396	421	12
14	5	11	109	108	35
15	5	11	93	83	48
-18	6	11	0	105	1
-17	6	11	228	237	18
-16	6	11	79	28	78
-15	6	11	299	297	14
-14	6	11	74	45	74
-13	6	11	107	82	33
-12	6	11	60	105	59
-11	6	11	0	113	1
-10	6	11	174	159	17
-9	6	11	0	58	1
-8	6	11	88	99	35
-7	6	11	169	162	15
-6	6	11	253	261	12
-5	6	11	82	41	36
-4	6	11	367	373	9
-3	6	11	196	192	13
-2	6	11	684	709	10
-1	6	11	0	63	1
0	6	11	228	222	12
1	6	11	49	46	49
2	6	11	324	338	10
3	6	11	62	96	62
4	6	11	237	246	12
5	6	11	252	257	12
6	6	11	210	229	15
7	6	11	128	94	23
8	6	11	416	435	10
9	6	11	0	25	1
10	6	11	267	230	13
11	6	11	187	141	16
12	6	11	135	163	28
13	6	11	57	54	56
14	6	11	261	252	16
-17	7	11	90	101	90
-16	7	11	316	290	13
-15	7	11	46	159	45
-14	7	11	295	288	14
-13	7	11	590	597	10
-12	7	11	0	28	1
-11	7	11	704	707	10
-10	7	11	263	269	13
-9	7	11	337	340	11
-8	7	11	455	467	9
-7	7	11	294	298	11
-6	7	11	396	399	9
-5	7	11	37	101	36
-4	7	11	231	237	12
-3	7	11	556	555	8
-2	7	11	319	309	10
-1	7	11	525	507	8
0	7	11	561	564	8
1	7	11	433	442	9
2	7	11	455	474	9
3	7	11	229	230	13
4	7	11	655	652	9
5	7	11	48	93	48
6	7	11	553	563	9
7	7	11	539	534	9
8	7	11	344	354	11
9	7	11	575	584	10
10	7	11	0	52	1
11	7	11	364	358	12
12	7	11	89	100	53
13	7	11	244	243	17
-15	8	11	0	15	1
-14	8	11	109	70	34
-13	8	11	124	136	28
-12	8	11	89	96	47
-11	8	11	59	124	59
-10	8	11	214	200	16
-9	8	11	438	450	10
-8	8	11	94	18	36
-7	8	11	509	504	9
-6	8	11	221	208	14
-5	8	11	117	112	25
-4	8	11	0	34	1
-3	8	11	0	21	1
-2	8	11	0	55	1
-1	8	11	64	115	64
0	8	11	193	210	16
1	8	11	142	134	20
2	8	11	140	124	20
3	8	11	531	543	9
4	8	11	47	6	47
5	8	11	490	496	10
6	8	11	320	306	12
7	8	11	157	146	20
8	8	11	287	273	13
9	8	11	199	207	18
10	8	11	72	61	72
11	8	11	47	34	46
-13	9	11	151	139	26
-12	9	11	162	168	23
-11	9	11	320	322	13
-10	9	11	0	110	1
-9	9	11	237	239	15
-8	9	11	508	489	10
-7	9	11	238	237	15
-6	9	11	543	539	10
-5	9	11	364	365	11
-4	9	11	312	312	11
-3	9	11	323	334	11
-2	9	11	201	210	16
-1	9	11	388	405	10
0	9	11	0	38	1
1	9	11	463	449	10
2	9	11	510	509	10
3	9	11	129	80	24
4	9	11	553	556	10
5	9	11	53	16	52
6	9	11	241	261	16
7	9	11	216	221	17
8	9	11	214	214	18
9	9	11	329	346	14
10	9	11	84	67	72
-11	10	11	182	152	20
-10	10	11	0	30	1
-9	10	11	276	258	14
-8	10	11	78	56	78
-7	10	11	357	362	13
-6	10	11	132	142	29
-5	10	11	346	328	12
-4	10	11	284	272	14
-3	10	11	285	301	14
-2	10	11	248	250	15
-1	10	11	147	151	22
0	10	11	241	239	16
1	10	11	0	21	1
2	10	11	153	153	20
3	10	11	79	81	78
4	10	11	107	123	37
5	10	11	167	170	22
6	10	11	96	140	49
7	10	11	214	179	18
-7	11	11	77	58	77
-6	11	11	435	429	12
-5	11	11	254	238	15
-4	11	11	383	378	12
-3	11	11	325	336	14
-2	11	11	132	121	30
-1	11	11	339	339	12
0	11	11	73	75	72
1	11	11	195	194	19
2	11	11	295	302	15
3	11	11	143	133	26
-20	0	12	202	191	19
-19	0	12	224	190	16
-18	0	12	446	420	11
-17	0	12	28	18	27
-16	0	12	632	646	9
-15	0	12	0	104	1
-14	0	12	866	856	12
-13	0	12	0	15	1
-12	0	12	639	638	10
-11	0	12	270	264	11
-10	0	12	88	58	29
-9	0	12	341	349	8
-8	0	12	158	160	15
-7	0	12	1356	1329	11
-6	0	12	1044	1013	11
-5	0	12	1306	1290	11
-4	0	12	1893	1905	10
-3	0	12	772	765	11
-2	0	12	1307	1326	10
-1	0	12	600	592	9
0	0	12	646	624	10
1	0	12	93	54	20
2	0	12	117	148	18
3	0	12	395	401	7
4	0	12	226	208	10
5	0	12	802	780	11
6	0	12	391	390	9
7	0	12	127	109	21
8	0	12	742	742	10
9	0	12	345	365	11
10	0	12	246	265	14
11	0	12	258	255	13
12	0	12	341	358	12
13	0	12	378	377	12
14	0	12	197	209	19
15	0	12	455	452	12
16	0	12	141	116	28
-20	1	12	240	243	17
-19	1	12	0	37	1
-18	1	12	226	202	16
-17	1	12	113	116	35
-16	1	12	138	135	24
-15	1	12	188	159	17
-14	1	12	78	106	58
-13	1	12	238	215	12
-12	1	12	312	318	11
-11	1	12	50	41	50
-10	1	12	64	84	63
-9	1	12	118	40	18
-8	1	12	137	114	16
-7	1	12	577	570	8
-6	1	12	0	53	1
-5	1	12	270	276	8
-4	1	12	537	523	8
-3	1	12	160	153	11
-2	1	12	162	129	11
-1	1	12	350	350	7
0	1	12	213	201	9
1	1	12	0	114	1
2	1	12	0	3	1
3	1	12	58	34	57
4	1	12	348	367	8
5	1	12	57	56	56
6	1	12	482	489	8
7	1	12	250	255	11
8	1	12	114	90	24
9	1	12	219	213	14
10	1	12	50	10	50
11	1	12	338	339	12
12	1	12	135	131	24
13	1	12	202	208	17
14	1	12	63	6	63
15	1	12	0	10	1
16	1	12	134	98	30
-20	2	12	190	159	21
-19	2	12	285	298	15
-18	2	12	314	335	14
-17	2	12	68	60	68
-16	2	12	596	589	9
-15	2	12	157	173	21
-14	2	12	518	522	9
-13	2	12	338	344	10
-12	2	12	509	497	8
-11	2	12	993	977	13
-10	2	12	161	174	16
-9	2	12	1170	1180	13
-8	2	12	437	431	7
-7	2	12	1248	1315	11
-6	2	12	600	592	9
-5	2	12	831	831	11
-4	2	12	832	860	11
-3	2	12	220	208	9
-2	2	12	613	628	9
-1	2	12	630	617	9
0	2	12	509	530	8
1	2	12	1041	1053	11
2	2	12	0	29	1
3	2	12	1295	1313	12
4	2	12	359	349	8
5	2	12	721	737	11
6	2	12	261	273	11
7	2	12	206	183	12
8	2	12	314	311	11
9	2	12	398	401	9
10	2	12	312	311	11
11	2	12	295	306	12
12	2	12	159	197	23
13	2	12	439	431	11
14	2	12	121	149	31
15	2	12	441	433	12
16	2	12	257	242	16
-20	3	12	0	97	1
-19	3	12	158	174	25
-18	3	12	238	234	16
-17	3	12	187	224	22
-16	3	12	102	9	34
-15	3	12	277	276	12
-14	3	12	124	134	23
-13	3	12	122	94	24
-12	3	12	0	24	1
-11	3	12	269	245	11
-10	3	12	0	39	1
-9	3	12	468	461	8
-8	3	12	134	150	17
-7	3	12	480	464	7
-6	3	12	403	388	7
-5	3	12	191	194	11
-4	3	12	577	598	8
-3	3	12	264	269	8
-2	3	12	254	264	9
-1	3	12	207	207	10
0	3	12	289	315	8
1	3	12	0	81	1
2	3	12	440	467	7
3	3	12	61	25	60
4	3	12	122	94	19
5	3	12	422	416	8
6	3	12	354	338	9
7	3	12	88	132	38
8	3	12	116	116	24
9	3	12	176	173	15
10	3	12	49	22	48
11	3	12	283	270	12
12	3	12	127	140	28
13	3	12	100	124	42
14	3	12	0	63	1
15	3	12	0	52	1
-19	4	12	465	460	12
-18	4	12	198	172	18
-17	4	12	227	231	17
-16	4	12	410	394	11
-15	4	12	0	82	1
-14	4	12	382	414	11
-13	4	12	123	154	27
-12	4	12	498	500	9
-11	4	12	504	490	8
-10	4	12	317	298	10
-9	4	12	749	756	11
-8	4	12	263	256	11
-7	4	12	780	787	11
-6	4	12	404	419	7
-5	4	12	121	86	17
-4	4	12	654	684	10
-3	4	12	158	147	13
-2	4	12	792	795	11
-1	4	12	717	710	11
0	4	12	704	705	11
1	4	12	999	995	12
2	4	12	170	162	13
3	4	12	67	88	67
4	4	12	141	149	19
5	4	12	66	47	66
6	4	12	678	679	9
7	4	12	90	125	37
8	4	12	789	796	12
9	4	12	149	169	20
10	4	12	639	645	9
11	4	12	349	342	12
12	4	12	427	431	11
13	4	12	295	292	13
14	4	12	0	16	1
15	4	12	240	226	17
-18	5	12	169	141	22
-17	5	12	32	104	32
-16	5	12	295	266	13
-15	5	12	0	61	1
-14	5	12	0	51	1
-13	5	12	69	24	68
-12	5	12	318	338	11
-11	5	12	213	201	14
-10	5	12	75	18	48
-9	5	12	58	74	57
-8	5	12	154	175	18
-7	5	12	37	27	36
-6	5	12	65	127	64
-5	5	12	270	262	11
-4	5	12	137	140	19
-3	5	12	389	389	8
-2	5	12	296	300	9
-1	5	12	80	112	40
0	5	12	488	492	7
1	5	12	445	462	8
2	5	12	69	107	69
3	5	12	191	181	13
4	5	12	36	22	35
5	5	12	26	166	25
6	5	12	512	514	8
7	5	12	393	395	10
8	5	12	119	124	27
9	5	12	173	191	19
10	5	12	121	111	29
11	5	12	73	75	72
12	5	12	91	24	42
13	5	12	267	253	15
14	5	12	149	127	25
-17	6	12	339	337	14
-16	6	12	133	114	27
-15	6	12	63	128	62
-14	6	12	311	310	12
-13	6	12	359	382	12
-12	6	12	291	298	12
-11	6	12	626	639	8
-10	6	12	73	99	72
-9	6	12	515	491	8
-8	6	12	106	98	26
-7	6	12	485	465	8
-6	6	12	126	120	22
-5	6	12	13	59	12
-4	6	12	1039	1060	14
-3	6	12	496	505	8
-2	6	12	515	505	8
-1	6	12	994	1008	13
0	6	12	0	47	1
1	6	12	651	659	9
2	6	12	190	233	17
3	6	12	594	611	9
4	6	12	266	293	12
5	6	12	450	451	9
6	6	12	789	784	12
7	6	12	70	115	69
8	6	12	869	872	13
9	6	12	308	311	13
10	6	12	639	639	10
11	6	12	246	250	15
12	6	12	374	386	13
13	6	12	209	155	17
-16	7	12	0	29	1
-15	7	12	210	221	18
-14	7	12	78	106	77
-13	7	12	128	168	30
-12	7	12	60	51	60
-11	7	12	247	254	13
-10	7	12	50	4	49
-9	7	12	120	133	28
-8	7	12	91	139	38
-7	7	12	379	376	9
-6	7	12	270	292	11
-5	7	12	239	244	12
-4	7	12	114	126	27
-3	7	12	0	67	1
-2	7	12	175	136	15
-1	7	12	98	104	31
0	7	12	149	154	19
1	7	12	170	153	17
2	7	12	87	88	39
3	7	12	196	193	15
4	7	12	83	89	44
5	7	12	167	140	18
6	7	12	108	57	27
7	7	12	145	105	20
8	7	12	30	92	30
9	7	12	90	46	41
10	7	12	0	12	1
11	7	12	17	5	16
12	7	12	186	185	21
-15	8	12	0	83	1
-14	8	12	258	254	17
-13	8	12	162	154	21
-12	8	12	326	340	13
-11	8	12	343	351	13
-10	8	12	309	309	12
-9	8	12	442	434	10
-8	8	12	0	21	1
-7	8	12	201	195	16
-6	8	12	234	242	14
-5	8	12	0	89	1
-4	8	12	284	296	12
-3	8	12	0	28	1
-2	8	12	325	344	11
-1	8	12	253	227	12
0	8	12	0	155	1
1	8	12	501	506	9
2	8	12	145	187	22
3	8	12	656	652	10
4	8	12	255	262	14
5	8	12	464	445	10
6	8	12	207	206	17
7	8	12	82	21	52
8	8	12	454	452	11
9	8	12	0	43	1
10	8	12	330	325	13
11	8	12	219	208	19
-13	9	12	164	138	22
-12	9	12	126	120	27
-11	9	12	150	143	24
-10	9	12	0	203	1
-9	9	12	0	34	1
-8	9	12	360	358	12
-7	9	12	259	273	15
-6	9	12	319	316	12
-5	9	12	42	144	41
-4	9	12	275	277	13
-3	9	12	38	77	37
-2	9	12	250	277	15
-1	9	12	150	132	21
0	9	12	66	116	66
1	9	12	0	48	1
2	9	12	317	328	12
3	9	12	107	149	39
4	9	12	319	330	13
5	9	12	0	115	1
6	9	12	342	348	12
7	9	12	184	192	20
8	9	12	150	131	24
9	9	12	35	44	34
-10	10	12	93	108	48
-9	10	12	294	291	14
-8	10	12	305	290	14
-7	10	12	413	388	12
-6	10	12	521	537	11
-5	10	12	273	263	14
-4	10	12	467	461	11
-3	10	12	174	156	19
-2	10	12	331	339	13
-1	10	12	76	20	76
0	10	12	341	328	13
1	10	12	205	201	17
2	10	12	113	106	30
3	10	12	428	419	11
4	10	12	309	284	13
5	10	12	236	261	17
6	10	12	216	201	19
-6	11	12	110	135	41
-5	11	12	241	210	16
-4	11	12	0	68	1
-3	11	12	332	361	14
-2	11	12	87	47	86
-1	11	12	215	222	17
0	11	12	123	111	31
1	11	12	104	164	43
2	11	12	33	107	33
-20	1	13	172	160	22
-19	1	13	413	392	11
-18	1	13	0	42	1
-17	1	13	539	572	11
-16	1	13	287	292	12
-15	1	13	557	554	9
-14	1	13	549	553	9
-13	1	13	528	516	9
-12	1	13	830	814	12
-11	1	13	597	622	8
-10	1	13	427	429	8
-9	1	13	190	181	13
-8	1	13	281	289	9
-7	1	13	892	892	12
-6	1	13	613	611	9
-5	1	13	1502	1519	11
-4	1	13	118	87	16
-3	1	13	802	799	11
-2	1	13	618	593	9
-1	1	13	416	437	6
0	1	13	245	259	9
1	1	13	253	228	8
2	1	13	182	187	11
3	1	13	395	390	7
4	1	13	354	342	8
5	1	13	610	613	9
6	1	13	0	64	1
7	1	13	611	606	9
8	1	13	245	215	12
9	1	13	0	21	1
10	1	13	307	308	12
11	1	13	0	23	1
12	1	13	319	309	13
13	1	13	305	292	13
14	1	13	434	434	12
15	1	13	380	368	13
-20	2	13	59	70	59
-19	2	13	197	202	20
-18	2	13	110	93	36
-17	2	13	120	119	30
-16	2	13	99	124	40
-15	2	13	0	30	1
-14	2	13	499	512	9
-13	2	13	345	336	10
-12	2	13	65	68	64
-11	2	13	0	5	1
-10	2	13	91	103	35
-9	2	13	171	148	14
-8	2	13	79	78	35
-7	2	13	100	95	23
-6	2	13	0	21	1
-5	2	13	619	621	9
-4	2	13	346	361	7
-3	2	13	496	461	7
-2	2	13	337	313	7
-1	2	13	0	87	1
0	2	13	210	218	10
1	2	13	539	549	8
2	2	13	0	22	1
3	2	13	133	112	17
4	2	13	107	110	24
5	2	13	217	230	13
6	2	13	0	46	1
7	2	13	149	166	19
8	2	13	70	124	70
9	2	13	67	107	67
10	2	13	476	475	9
11	2	13	415	413	10
12	2	13	385	392	12
13	2	13	195	190	19
14	2	13	46	131	45
15	2	13	116	67	36
-19	3	13	302	305	15
-18	3	13	57	54	56
-17	3	13	425	419	11
-16	3	13	201	187	17
-15	3	13	172	188	18
-14	3	13	238	227	14
-13	3	13	356	386	11
-12	3	13	660	649	9
-11	3	13	153	171	18
-10	3	13	991	1000	14
-9	3	13	397	375	8
-8	3	13	798	821	12
-7	3	13	516	524	8
-6	3	13	165	148	13
-5	3	13	372	387	8
-4	3	13	147	162	15
-3	3	13	480	491	7
-2	3	13	638	615	9
-1	3	13	699	694	10
0	3	13	1141	1137	12
1	3	13	229	236	11
2	3	13	780	788	11
3	3	13	1043	1028	13
4	3	13	519	521	8
5	3	13	576	561	8
6	3	13	0	39	1
7	3	13	631	616	9
8	3	13	211	211	14
9	3	13	326	327	11
10	3	13	509	507	9
11	3	13	73	101	72
12	3	13	524	519	10
13	3	13	213	215	17
14	3	13	311	282	14
15	3	13	305	310	15
-19	4	13	0	26	1
-18	4	13	124	122	34
-17	4	13	214	213	18
-16	4	13	158	144	22
-15	4	13	0	64	1
-14	4	13	59	112	58
-13	4	13	163	207	22
-12	4	13	239	241	13
-11	4	13	127	131	23
-10	4	13	243	279	13
-9	4	13	86	112	39
-8	4	13	127	125	23
-7	4	13	214	225	12
-6	4	13	131	138	18
-5	4	13	133	136	18
-4	4	13	0	69	1
-3	4	13	462	465	7
-2	4	13	411	434	8
-1	4	13	337	344	8
0	4	13	347	348	8
1	4	13	585	574	8
2	4	13	161	148	15
3	4	13	283	310	10
4	4	13	106	74	24
5	4	13	261	265	11
6	4	13	334	334	10
7	4	13	256	255	13
8	4	13	74	60	73
9	4	13	185	170	16
10	4	13	178	199	19
11	4	13	43	27	42
12	4	13	178	204	22
13	4	13	0	35	1
14	4	13	0	90	1
-18	5	13	269	287	17
-17	5	13	429	406	12
-16	5	13	132	114	26
-15	5	13	276	261	13
-14	5	13	258	272	14
-13	5	13	140	184	25
-12	5	13	342	348	11
-11	5	13	132	143	22
-10	5	13	346	337	10
-9	5	13	374	366	10
-8	5	13	595	609	9
-7	5	13	180	182	15
-6	5	13	240	249	13
-5	5	13	848	856	12
-4	5	13	464	467	8
-3	5	13	772	764	12
-2	5	13	971	973	13
-1	5	13	259	260	11
0	5	13	985	985	13
1	5	13	108	108	26
2	5	13	567	575	8
3	5	13	183	181	14
4	5	13	433	429	9
5	5	13	597	587	10
6	5	13	194	191	15
7	5	13	742	753	11
8	5	13	575	571	9
9	5	13	463	458	10
10	5	13	646	647	9
11	5	13	319	322	13
12	5	13	429	432	11
13	5	13	243	226	16
-17	6	13	40	7	39
-16	6	13	163	137	23
-15	6	13	95	63	42
-14	6	13	228	233	16
-13	6	13	57	3	56
-12	6	13	83	73	47
-11	6	13	165	168	19
-10	6	13	0	8	1
-9	6	13	136	178	23
-8	6	13	66	20	65
-7	6	13	46	116	45
-6	6	13	610	618	9
-5	6	13	108	127	29
-4	6	13	456	457	9
-3	6	13	73	92	72
-2	6	13	151	147	18
-1	6	13	289	288	11
0	6	13	0	90	1
1	6	13	90	111	34
2	6	13	84	102	40
3	6	13	0	92	1
4	6	13	126	101	23
5	6	13	73	33	73
6	6	13	223	218	15
7	6	13	218	243	17
8	6	13	282	277	13
9	6	13	164	167	21
10	6	13	0	105	1
11	6	13	112	133	32
12	6	13	66	88	65
13	6	13	83	103	82
-16	7	13	30	44	30
-15	7	13	178	161	21
-14	7	13	327	320	13
-13	7	13	124	111	30
-12	7	13	443	448	11
-11	7	13	64	46	64
-10	7	13	404	406	10
-9	7	13	124	118	24
-8	7	13	284	292	12
-7	7	13	0	66	1
-6	7	13	126	116	24
-5	7	13	386	368	9
-4	7	13	158	170	18
-3	7	13	332	321	9
-2	7	13	552	548	9
-1	7	13	0	62	1
0	7	13	645	660	10
1	7	13	277	295	12
2	7	13	805	800	12
3	7	13	471	480	9
4	7	13	767	743	11
5	7	13	503	500	10
6	7	13	113	80	28
7	7	13	550	545	10
8	7	13	253	259	15
9	7	13	275	286	14
10	7	13	271	302	16
11	7	13	209	196	18
-14	8	13	101	88	42
-13	8	13	0	75	1
-12	8	13	139	153	28
-11	8	13	215	220	18
-10	8	13	68	102	67
-9	8	13	257	252	15
-8	8	13	210	222	17
-7	8	13	51	50	50
-6	8	13	459	478	10
-5	8	13	83	128	46
-4	8	13	29	141	28
-3	8	13	177	167	17
-2	8	13	0	85	1
-1	8	13	129	120	22
0	8	13	42	91	42
1	8	13	221	252	15
2	8	13	342	369	12
3	8	13	238	253	15
4	8	13	375	370	11
5	8	13	22	65	21
6	8	13	0	69	1
7	8	13	202	203	18
8	8	13	0	85	1
9	8	13	171	202	22
10	8	13	78	12	78
-12	9	13	81	143	81
-11	9	13	147	105	22
-10	9	13	148	165	25
-9	9	13	183	188	20
-8	9	13	0	13	1
-7	9	13	588	609	10
-6	9	13	206	216	17
-5	9	13	432	428	11
-4	9	13	242	227	13
-3	9	13	353	357	11
-2	9	13	191	223	17
-1	9	13	364	383	12
0	9	13	411	404	10
1	9	13	80	153	80
2	9	13	395	415	12
3	9	13	552	576	10
4	9	13	244	278	16
5	9	13	412	403	11
6	9	13	0	19	1
7	9	13	352	333	13
8	9	13	75	52	74
-9	10	13	214	239	19
-8	10	13	86	65	86
-7	10	13	203	182	19
-6	10	13	274	267	15
-5	10	13	32	59	31
-4	10	13	307	285	14
-3	10	13	0	46	1
-2	10	13	238	271	16
-1	10	13	55	28	54
0	10	13	193	235	20
1	10	13	32	8	31
2	10	13	46	83	45
3	10	13	0	53	1
4	10	13	48	25	48
5	10	13	114	51	32
-4	11	13	0	5	1
-3	11	13	325	344	15
-2	11	13	150	147	25
-1	11	13	153	149	23
-20	0	14	415	393	12
-19	0	14	166	179	24
-18	0	14	461	473	11
-17	0	14	337	306	12
-16	0	14	659	657	10
-15	0	14	733	727	10
-14	0	14	70	46	70
-13	0	14	750	743	11
-12	0	14	174	164	17
-11	0	14	782	746	11
-10	0	14	72	64	71
-9	0	14	165	180	16
-8	0	14	609	603	8
-7	0	14	513	505	7
-6	0	14	889	871	13
-5	0	14	844	847	12
-4	0	14	985	1009	11
-3	0	14	886	888	12
-2	0	14	286	301	9
-1	0	14	777	753	10
0	0	14	67	83	66
1	0	14	107	111	20
2	0	14	293	270	9
3	0	14	133	154	19
4	0	14	590	594	8
5	0	14	361	352	9
6	0	14	827	830	13
7	0	14	677	664	10
8	0	14	0	32	1
9	0	14	394	389	10
10	0	14	254	255	13
11	0	14	240	264	16
12	0	14	329	323	12
13	0	14	377	383	13
14	0	14	501	511	11
15	0	14	186	191	22
-20	1	14	84	26	83
-19	1	14	198	188	21
-18	1	14	0	18	1
-17	1	14	128	166	31
-16	1	14	142	96	23
-15	1	14	79	19	50
-14	1	14	233	238	15
-13	1	14	0	44	1
-12	1	14	235	232	13
-11	1	14	119	98	23
-10	1	14	162	174	17
-9	1	14	295	290	10
-8	1	14	306	311	9
-7	1	14	306	297	9
-6	1	14	574	579	9
-5	1	14	319	306	8
-4	1	14	50	84	49
-3	1	14	306	301	8
-2	1	14	234	219	9
-1	1	14	158	160	13
0	1	14	271	268	8
1	1	14	95	69	23
2	1	14	38	12	38
3	1	14	127	158	21
4	1	14	136	112	18
5	1	14	272	265	11
6	1	14	130	132	20
7	1	14	0	68	1
8	1	14	122	149	24
9	1	14	78	90	54
10	1	14	310	317	11
11	1	14	214	207	16
12	1	14	327	306	13
13	1	14	71	98	70
14	1	14	0	16	1
15	1	14	223	186	18
-19	2	14	102	10	41
-18	2	14	451	456	12
-17	2	14	393	386	12
-16	2	14	321	311	12
-15	2	14	506	509	10
-14	2	14	64	48	64
-13	2	14	671	679	11
-12	2	14	183	170	16
-11	2	14	962	969	12
-10	2	14	525	499	8
-9	2	14	295	290	10
-8	2	14	883	890	11
-7	2	14	0	43	1
-6	2	14	943	965	13
-5	2	14	376	375	7
-4	2	14	542	554	7
-3	2	14	694	673	10
-2	2	14	0	57	1
-1	2	14	740	722	11
0	2	14	280	272	9
1	2	14	620	619	9
2	2	14	918	919	13
3	2	14	102	127	27
4	2	14	978	974	13
5	2	14	183	186	15
6	2	14	610	616	9
7	2	14	174	156	16
8	2	14	454	447	9
9	2	14	356	342	10
10	2	14	169	167	20
11	2	14	385	388	11
12	2	14	480	459	11
13	2	14	147	147	25
14	2	14	503	511	11
15	2	14	113	21	35
-19	3	14	0	24	1
-18	3	14	154	165	27
-17	3	14	142	104	26
-16	3	14	199	221	19
-15	3	14	243	254	15
-14	3	14	149	105	20
-13	3	14	236	224	13
-12	3	14	132	83	20
-11	3	14	211	210	15
-10	3	14	57	63	57
-9	3	14	263	289	12
-8	3	14	263	275	11
-7	3	14	0	18	1
-6	3	14	0	92	1
-5	3	14	302	294	8
-4	3	14	169	165	13
-3	3	14	678	678	10
-2	3	14	23	94	23
-1	3	14	497	512	7
0	3	14	304	311	9
1	3	14	188	205	14
2	3	14	504	499	8
3	3	14	296	299	10
4	3	14	84	64	38
5	3	14	0	46	1
6	3	14	307	314	11
7	3	14	95	77	33
8	3	14	14	79	14
9	3	14	64	96	64
10	3	14	229	230	15
11	3	14	53	88	52
12	3	14	178	172	20
13	3	14	92	137	91
14	3	14	0	28	1
-18	4	14	420	421	13
-17	4	14	191	190	20
-16	4	14	100	133	41
-15	4	14	233	249	15
-14	4	14	59	3	59
-13	4	14	259	257	13
-12	4	14	0	105	1
-11	4	14	468	478	9
-10	4	14	508	499	9
-9	4	14	255	261	12
-8	4	14	731	746	10
-7	4	14	66	37	66
-6	4	14	439	436	8
-5	4	14	314	320	10
-4	4	14	368	361	9
-3	4	14	594	584	9
-2	4	14	313	324	10
-1	4	14	1106	1088	13
0	4	14	380	392	9
1	4	14	819	814	12
2	4	14	613	609	8
3	4	14	236	244	12
4	4	14	380	381	9
5	4	14	53	67	53
6	4	14	275	274	12
7	4	14	488	488	9
8	4	14	114	61	26
9	4	14	692	700	9
10	4	14	102	98	38
11	4	14	601	584	10
12	4	14	194	189	17
13	4	14	289	259	15
14	4	14	143	141	27
-18	5	14	107	89	41
-17	5	14	0	3	1
-16	5	14	0	49	1
-15	5	14	142	104	22
-14	5	14	0	96	1
-13	5	14	0	26	1
-12	5	14	0	90	1
-11	5	14	185	184	16
-10	5	14	343	325	9
-9	5	14	240	260	12
-8	5	14	70	89	69
-7	5	14	270	289	11
-6	5	14	0	13	1
-5	5	14	389	386	9
-4	5	14	508	506	8
-3	5	14	214	212	14
-2	5	14	454	443	8
-1	5	14	319	329	10
0	5	14	62	182	62
1	5	14	190	203	15
2	5	14	146	162	19
3	5	14	104	61	26
4	5	14	202	221	14
5	5	14	535	531	8
6	5	14	139	110	22
7	5	14	268	270	13
8	5	14	301	296	12
9	5	14	77	56	77
10	5	14	0	109	1
11	5	14	136	110	24
12	5	14	65	127	65
13	5	14	86	102	67
-17	6	14	103	21	37
-16	6	14	263	265	15
-15	6	14	201	217	19
-14	6	14	106	60	33
-13	6	14	253	247	15
-12	6	14	465	478	10
-11	6	14	0	36	1
-10	6	14	590	601	9
-9	6	14	0	45	1
-8	6	14	500	496	9
-7	6	14	163	175	17
-6	6	14	569	564	8
-5	6	14	529	547	8
-4	6	14	493	500	8
-3	6	14	933	934	13
-2	6	14	110	107	28
-1	6	14	867	883	13
0	6	14	427	428	9
1	6	14	794	823	12
2	6	14	614	640	9
3	6	14	504	523	9
4	6	14	775	772	11
5	6	14	54	11	53
6	6	14	555	561	9
7	6	14	524	526	10
8	6	14	168	163	21
9	6	14	552	541	10
10	6	14	0	40	1
11	6	14	352	359	13
12	6	14	52	44	52
-15	7	14	145	105	25
-14	7	14	150	153	24
-13	7	14	209	198	18
-12	7	14	210	211	18
-11	7	14	73	28	72
-10	7	14	103	53	30
-9	7	14	0	57	1
-8	7	14	258	251	12
-7	7	14	184	182	17
-6	7	14	129	73	21
-5	7	14	152	174	20
-4	7	14	197	187	14
-3	7	14	129	111	23
-2	7	14	76	37	49
-1	7	14	208	195	14
0	7	14	0	59	1
1	7	14	146	135	20
2	7	14	0	24	1
3	7	14	244	262	15
4	7	14	197	202	16
5	7	14	0	18	1
6	7	14	184	183	18
7	7	14	0	62	1
8	7	14	143	110	20
9	7	14	0	39	1
10	7	14	126	160	33
11	7	14	67	95	67
-14	8	14	127	89	30
-13	8	14	247	245	17
-12	8	14	271	278	15
-11	8	14	281	293	15
-10	8	14	359	356	12
-9	8	14	105	167	40
-8	8	14	502	508	10
-7	8	14	169	159	19
-6	8	14	325	313	12
-5	8	14	287	288	13
-4	8	14	0	101	1
-3	8	14	539	544	9
-2	8	14	95	87	39
-1	8	14	692	708	10
0	8	14	409	414	10
1	8	14	421	439	11
2	8	14	618	610	9
3	8	14	204	208	18
4	8	14	589	603	10
5	8	14	82	75	81
6	8	14	352	338	12
7	8	14	301	296	13
8	8	14	166	164	23
9	8	14	211	184	17
-12	9	14	205	197	18
-11	9	14	0	58	1
-10	9	14	193	204	20
-9	9	14	127	130	29
-8	9	14	55	57	54
-7	9	14	86	132	59
-6	9	14	0	87	1
-5	9	14	127	157	30
-4	9	14	125	124	27
-3	9	14	257	231	14
-2	9	14	51	78	50
-1	9	14	111	112	31
0	9	14	51	84	50
1	9	14	194	161	17
2	9	14	0	51	1
3	9	14	198	218	19
4	9	14	115	102	34
5	9	14	218	237	18
6	9	14	0	31	1
7	9	14	67	118	66
-8	10	14	329	319	14
-7	10	14	310	322	14
-6	10	14	462	472	11
-5	10	14	420	445	12
-4	10	14	419	406	12
-3	10	14	258	283	15
-2	10	14	258	265	15
-1	10	14	313	301	13
0	10	14	61	41	60
1	10	14	285	262	14
2	10	14	330	331	13
3	10	14	0	29	1
4	10	14	381	365	13
-19	1	15	337	328	13
-18	1	15	231	249	18
-17	1	15	300	302	14
-16	1	15	646	642	10
-15	1	15	30	56	29
-14	1	15	674	660	9
-13	1	15	335	349	11
-12	1	15	490	478	9
-11	1	15	500	499	8
-10	1	15	504	517	8
-9	1	15	407	414	9
-8	1	15	0	36	1
-7	1	15	291	285	10
-6	1	15	684	692	9
-5	1	15	121	112	18
-4	1	15	993	972	12
-3	1	15	124	125	18
-2	1	15	508	520	7
-1	1	15	0	20	1
0	1	15	180	178	13
1	1	15	187	141	12
2	1	15	220	221	11
3	1	15	271	255	11
4	1	15	1018	996	14
5	1	15	671	690	9
6	1	15	763	776	12
7	1	15	110	37	25
8	1	15	663	648	10
9	1	15	295	305	12
10	1	15	309	298	13
11	1	15	432	394	11
12	1	15	71	17	71
13	1	15	588	590	11
14	1	15	73	75	72
-19	2	15	155	165	26
-18	2	15	0	5	1
-17	2	15	34	68	33
-16	2	15	76	9	76
-15	2	15	201	195	18
-14	2	15	0	63	1
-13	2	15	222	222	14
-12	2	15	122	122	25
-11	2	15	221	224	14
-10	2	15	488	499	9
-9	2	15	395	390	9
-8	2	15	626	626	9
-7	2	15	504	506	8
-6	2	15	235	249	12
-5	2	15	39	20	39
-4	2	15	489	486	7
-3	2	15	47	73	46
-2	2	15	0	26	1
-1	2	15	381	381	8
0	2	15	315	324	10
1	2	15	402	394	8
2	2	15	379	377	8
3	2	15	126	120	22
4	2	15	57	82	56
5	2	15	190	201	16
6	2	15	136	149	21
7	2	15	121	100	24
8	2	15	88	51	37
9	2	15	180	174	18
10	2	15	52	94	51
11	2	15	266	272	14
12	2	15	95	76	45
13	2	15	107	95	38
14	2	15	210	205	21
-19	3	15	385	369	14
-18	3	15	331	331	13
-17	3	15	78	70	77
-16	3	15	357	360	12
-15	3	15	274	271	14
-14	3	15	296	295	12
-13	3	15	401	409	10
-12	3	15	268	286	13
-11	3	15	799	793	11
-10	3	15	333	333	10
-9	3	15	742	727	11
-8	3	15	409	417	9
-7	3	15	352	350	9
-6	3	15	65	129	64
-5	3	15	106	86	24
-4	3	15	455	454	8
-3	3	15	145	134	16
-2	3	15	545	546	7
-1	3	15	465	459	8
0	3	15	397	400	9
1	3	15	876	882	12
2	3	15	263	293	12
3	3	15	650	643	9
4	3	15	355	361	10
5	3	15	319	310	10
6	3	15	299	298	11
7	3	15	436	435	9
8	3	15	495	512	10
9	3	15	46	92	46
10	3	15	355	350	12
11	3	15	526	515	10
12	3	15	0	17	1
13	3	15	442	441	12
-18	4	15	85	49	68
-17	4	15	177	139	20
-16	4	15	0	1	1
-15	4	15	54	39	53
-14	4	15	226	258	16
-13	4	15	0	40	1
-12	4	15	203	198	15
-11	4	15	324	310	10
-10	4	15	247	262	13
-9	4	15	196	226	16
-8	4	15	425	422	9
-7	4	15	114	115	25
-6	4	15	428	444	8
-5	4	15	160	124	15
-4	4	15	201	217	14
-3	4	15	71	69	70
-2	4	15	705	720	10
-1	4	15	191	201	15
0	4	15	495	493	8
1	4	15	152	165	19
2	4	15	353	342	10
3	4	15	369	383	9
4	4	15	392	395	10
5	4	15	144	141	21
6	4	15	292	294	11
7	4	15	0	45	1
8	4	15	0	82	1
9	4	15	84	124	55
10	4	15	40	23	39
11	4	15	63	6	63
12	4	15	56	43	56
13	4	15	115	81	32
-17	5	15	274	272	15
-16	5	15	265	269	15
-15	5	15	0	76	1
-14	5	15	229	213	14
-13	5	15	297	302	12
-12	5	15	55	75	55
-11	5	15	539	531	9
-10	5	15	154	167	20
-9	5	15	607	600	8
-8	5	15	429	416	9
-7	5	15	357	356	10
-6	5	15	513	509	8
-5	5	15	148	175	21
-4	5	15	652	649	9
-3	5	15	250	267	12
-2	5	15	764	769	11
-1	5	15	436	414	9
0	5	15	465	459	8
1	5	15	650	665	9
2	5	15	172	208	17
3	5	15	549	548	8
4	5	15	278	280	11
5	5	15	283	273	12
6	5	15	564	566	9
7	5	15	0	108	1
8	5	15	634	636	9
9	5	15	299	312	14
10	5	15	386	382	12
11	5	15	364	385	13
12	5	15	325	349	15
-16	6	15	67	9	66
-15	6	15	222	238	18
-14	6	15	0	30	1
-13	6	15	205	204	17
-12	6	15	0	48	1
-11	6	15	0	57	1
-10	6	15	41	2	41
-9	6	15	338	362	11
-8	6	15	84	36	41
-7	6	15	330	346	11
-6	6	15	225	231	14
-5	6	15	146	178	21
-4	6	15	66	119	66
-3	6	15	358	380	11
-2	6	15	53	18	52
-1	6	15	172	160	17
0	6	15	224	228	14
1	6	15	146	158	21
2	6	15	0	11	1
3	6	15	212	230	15
4	6	15	100	129	35
5	6	15	0	10	1
6	6	15	128	58	25
7	6	15	90	110	44
8	6	15	0	44	1
9	6	15	167	189	22
10	6	15	32	5	32
11	6	15	220	200	16
-15	7	15	220	204	18
-14	7	15	243	231	17
-13	7	15	544	537	11
-12	7	15	77	8	77
-11	7	15	662	685	10
-10	7	15	121	118	28
-9	7	15	431	429	11
-8	7	15	94	89	38
-7	7	15	573	589	9
-6	7	15	279	271	12
-5	7	15	100	129	35
-4	7	15	429	424	10
-3	7	15	352	370	11
-2	7	15	374	380	11
-1	7	15	578	577	9
0	7	15	247	252	14
1	7	15	683	707	9
2	7	15	177	206	19
3	7	15	614	633	9
4	7	15	79	71	56
5	7	15	485	487	10
6	7	15	343	350	12
7	7	15	159	157	22
8	7	15	219	229	18
9	7	15	0	60	1
10	7	15	66	112	65
-13	8	15	215	221	18
-12	8	15	57	25	56
-11	8	15	231	211	16
-10	8	15	0	99	1
-9	8	15	62	45	62
-8	8	15	0	38	1
-7	8	15	155	151	22
-6	8	15	110	88	28
-5	8	15	52	68	51
-4	8	15	99	92	35
-3	8	15	0	61	1
-2	8	15	0	114	1
-1	8	15	162	165	21
0	8	15	0	21	1
1	8	15	116	91	30
2	8	15	298	316	13
3	8	15	275	249	13
4	8	15	0	106	1
5	8	15	0	119	1
6	8	15	198	206	18
7	8	15	0	32	1
8	8	15	147	150	25
-11	9	15	338	332	14
-10	9	15	81	17	80
-9	9	15	291	304	15
-8	9	15	375	382	12
-7	9	15	222	232	17
-6	9	15	493	478	11
-5	9	15	0	24	1
-4	9	15	514	498	10
-3	9	15	0	49	1
-2	9	15	480	493	11
-1	9	15	195	203	18
0	9	15	351	363	12
1	9	15	398	386	11
2	9	15	64	5	63
3	9	15	319	279	12
4	9	15	291	310	15
5	9	15	198	181	19
6	9	15	365	377	13
-7	10	15	0	37	1
-6	10	15	158	138	24
-5	10	15	116	129	39
-4	10	15	101	93	42
-3	10	15	0	89	1
-2	10	15	0	13	1
-1	10	15	0	22	1
0	10	15	0	4	1
1	10	15	0	42	1
2	10	15	0	13	1
-19	0	16	195	170	21
-18	0	16	142	135	29
-17	0	16	519	511	11
-16	0	16	267	258	14
-15	0	16	828	842	12
-14	0	16	444	438	10
-13	0	16	364	360	11
-12	0	16	357	334	10
-11	0	16	157	168	19
-10	0	16	524	524	8
-9	0	16	336	345	10
-8	0	16	430	422	9
-7	0	16	552	545	8
-6	0	16	716	700	11
-5	0	16	909	896	13
-4	0	16	825	825	11
-3	0	16	560	553	8
-2	0	16	737	719	10
-1	0	16	268	273	10
0	0	16	125	105	20
1	0	16	209	199	13
2	0	16	55	74	55
3	0	16	1033	1032	14
4	0	16	351	352	10
5	0	16	978	994	13
6	0	16	380	401	11
7	0	16	767	754	12
8	0	16	657	636	9
9	0	16	321	299	12
10	0	16	396	369	11
11	0	16	60	37	59
12	0	16	448	437	12
13	0	16	106	157	44
-19	1	16	0	2	1
-18	1	16	58	173	57
-17	1	16	56	27	56
-16	1	16	0	9	1
-15	1	16	191	183	19
-14	1	16	0	55	1
-13	1	16	321	343	12
-12	1	16	207	215	15
-11	1	16	68	1	67
-10	1	16	162	143	17
-9	1	16	124	103	22
-8	1	16	520	503	8
-7	1	16	110	124	25
-6	1	16	68	52	68
-5	1	16	0	44	1
-4	1	16	0	18	1
-3	1	16	219	228	12
-2	1	16	403	390	8
-1	1	16	0	39	1
0	1	16	415	403	8
1	1	16	160	144	16
2	1	16	0	45	1
3	1	16	25	46	25
4	1	16	325	326	11
5	1	16	295	280	11
6	1	16	0	16	1
7	1	16	0	84	1
8	1	16	29	70	28
9	1	16	82	76	52
10	1	16	159	176	23
11	1	16	236	235	16
12	1	16	0	86	1
13	1	16	0	29	1
-19	2	16	273	268	16
-18	2	16	0	76	1
-17	2	16	358	398	14
-16	2	16	185	153	18
-15	2	16	598	602	10
-14	2	16	426	404	10
-13	2	16	301	330	12
-12	2	16	625	620	9
-11	2	16	141	150	22
-10	2	16	490	496	8
-9	2	16	130	119	22
-8	2	16	392	391	9
-7	2	16	294	272	10
-6	2	16	157	182	17
-5	2	16	453	460	8
-4	2	16	338	355	9
-3	2	16	332	339	9
-2	2	16	316	305	10
-1	2	16	54	97	54
0	2	16	544	542	8
1	2	16	349	353	9
2	2	16	435	446	9
3	2	16	913	905	12
4	2	16	342	342	10
5	2	16	482	474	9
6	2	16	0	17	1
7	2	16	652	655	10
8	2	16	159	163	20
9	2	16	342	337	12
10	2	16	478	491	10
11	2	16	186	139	18
12	2	16	442	406	11
13	2	16	318	338	15
-18	3	16	0	113	1
-17	3	16	80	1	80
-16	3	16	45	135	45
-15	3	16	62	120	62
-14	3	16	179	151	17
-13	3	16	235	234	15
-12	3	16	319	314	12
-11	3	16	196	199	17
-10	3	16	564	564	9
-9	3	16	445	449	9
-8	3	16	342	349	10
-7	3	16	440	441	9
-6	3	16	213	239	14
-5	3	16	44	88	43
-4	3	16	146	136	17
-3	3	16	267	250	10
-2	3	16	221	236	13
-1	3	16	341	325	9
0	3	16	0	8	1
1	3	16	717	720	10
2	3	16	0	3	1
3	3	16	629	639	9
4	3	16	217	214	13
5	3	16	263	254	12
6	3	16	114	94	26
7	3	16	177	157	16
8	3	16	117	52	26
9	3	16	0	22	1
10	3	16	0	56	1
11	3	16	118	115	30
12	3	16	0	30	1
13	3	16	0	28	1
-17	4	16	369	389	13
-16	4	16	145	124	24
-15	4	16	275	245	13
-14	4	16	378	394	12
-13	4	16	73	34	73
-12	4	16	584	610	9
-11	4	16	88	81	42
-10	4	16	545	541	9
-9	4	16	851	834	12
-8	4	16	202	204	16
-7	4	16	728	706	10
-6	4	16	145	156	20
-5	4	16	426	410	9
-4	4	16	117	123	25
-3	4	16	612	613	8
-2	4	16	499	490	8
-1	4	16	52	29	51
0	4	16	933	951	13
1	4	16	342	325	10
2	4	16	629	631	9
3	4	16	337	342	10
4	4	16	382	384	10
5	4	16	346	326	11
6	4	16	64	16	64
7	4	16	415	418	11
8	4	16	206	206	17
9	4	16	314	293	12
10	4	16	608	592	10
11	4	16	0	18	1
12	4	16	490	494	12
-17	5	16	0	54	1
-16	5	16	153	146	24
-15	5	16	65	86	65
-14	5	16	0	30	1
-13	5	16	204	194	16
-12	5	16	147	170	25
-11	5	16	51	44	50
-10	5	16	295	290	12
-9	5	16	74	101	74
-8	5	16	208	187	14
-7	5	16	67	72	66
-6	5	16	169	179	17
-5	5	16	0	127	1
-4	5	16	317	294	10
-3	5	16	228	236	13
-2	5	16	192	170	14
-1	5	16	230	228	12
0	5	16	0	46	1
1	5	16	61	112	60
2	5	16	413	452	10
3	5	16	296	286	11
4	5	16	70	5	69
5	5	16	163	200	21
6	5	16	0	101	1
7	5	16	75	117	75
8	5	16	0	34	1
9	5	16	55	37	54
10	5	16	0	18	1
11	5	16	139	94	27
-16	6	16	39	114	39
-15	6	16	324	332	14
-14	6	16	362	364	12
-13	6	16	0	40	1
-12	6	16	456	453	10
-11	6	16	394	371	11
-10	6	16	223	226	15
-9	6	16	502	513	10
-8	6	16	549	552	9
-7	6	16	559	582	9
-6	6	16	213	236	15
-5	6	16	707	695	10
-4	6	16	379	384	10
-3	6	16	310	323	11
-2	6	16	452	440	9
-1	6	16	81	76	43
0	6	16	658	667	10
1	6	16	262	268	12
2	6	16	651	657	10
3	6	16	0	112	1
4	6	16	398	390	10
5	6	16	372	354	11
6	6	16	0	82	1
7	6	16	322	331	13
8	6	16	150	152	23
9	6	16	65	73	64
10	6	16	243	202	15
-14	7	16	107	72	38
-13	7	16	46	141	46
-12	7	16	32	65	31
-11	7	16	173	169	20
-10	7	16	0	21	1
-9	7	16	0	88	1
-8	7	16	192	178	17
-7	7	16	202	186	17
-6	7	16	72	60	71
-5	7	16	202	183	15
-4	7	16	112	97	25
-3	7	16	119	140	28
-2	7	16	213	176	14
-1	7	16	150	159	20
0	7	16	102	134	34
1	7	16	0	16	1
2	7	16	238	234	15
3	7	16	126	100	25
4	7	16	178	228	23
5	7	16	146	93	21
6	7	16	160	145	21
7	7	16	0	10	1
8	7	16	150	162	24
9	7	16	145	143	26
-12	8	16	389	403	13
-11	8	16	183	200	21
-10	8	16	428	419	12
-9	8	16	372	390	12
-8	8	16	331	317	12
-7	8	16	346	356	13
-6	8	16	68	140	68
-5	8	16	350	344	12
-4	8	16	202	220	18
-3	8	16	283	270	13
-2	8	16	550	533	9
-1	8	16	45	63	44
0	8	16	643	646	9
1	8	16	0	58	1
2	8	16	495	508	11
3	8	16	272	266	15
4	8	16	320	326	13
5	8	16	309	336	14
6	8	16	107	47	34
7	8	16	361	342	12
-10	9	16	161	156	24
-9	9	16	81	96	80
-8	9	16	70	42	69
-7	9	16	79	157	78
-6	9	16	55	78	55
-5	9	16	55	13	55
-4	9	16	110	84	31
-3	9	16	0	96	1
-2	9	16	0	3	1
-1	9	16	154	143	23
0	9	16	156	126	23
1	9	16	0	24	1
2	9	16	214	215	17
3	9	16	0	114	1
4	9	16	228	231	17
-4	10	16	178	178	22
-3	10	16	337	334	13
-2	10	16	223	210	16
-1	10	16	329	323	13
-18	1	17	255	242	15
-17	1	17	234	231	17
-16	1	17	288	292	14
-15	1	17	556	548	10
-14	1	17	158	140	21
-13	1	17	506	501	9
-12	1	17	266	270	13
-11	1	17	62	103	62
-10	1	17	257	246	12
-9	1	17	0	27	1
-8	1	17	512	515	8
-7	1	17	397	378	9
-6	1	17	269	283	11
-5	1	17	869	869	12
-4	1	17	55	57	55
-3	1	17	814	829	12
-2	1	17	293	295	10
-1	1	17	504	501	8
0	1	17	111	102	26
1	1	17	161	188	18
2	1	17	542	562	8
3	1	17	0	85	1
4	1	17	933	923	13
5	1	17	460	447	9
6	1	17	353	362	11
7	1	17	898	908	13
8	1	17	315	314	12
9	1	17	614	614	10
10	1	17	83	23	82
11	1	17	429	436	12
12	1	17	166	225	27
-18	2	17	211	203	18
-17	2	17	129	83	27
-16	2	17	0	46	1
-15	2	17	98	28	39
-14	2	17	105	106	37
-13	2	17	97	125	39
-12	2	17	97	18	31
-11	2	17	149	160	20
-10	2	17	0	56	1
-9	2	17	618	629	9
-8	2	17	0	11	1
-7	2	17	436	433	8
-6	2	17	193	190	15
-5	2	17	0	108	1
-4	2	17	276	264	11
-3	2	17	318	313	10
-2	2	17	109	80	24
-1	2	17	144	137	18
0	2	17	389	364	9
1	2	17	27	40	26
2	2	17	340	342	10
3	2	17	192	185	16
4	2	17	0	87	1
5	2	17	240	233	14
6	2	17	142	73	19
7	2	17	0	14	1
8	2	17	185	122	16
9	2	17	68	21	67
10	2	17	122	108	31
11	2	17	159	161	24
12	2	17	0	8	1
-18	3	17	278	232	14
-17	3	17	236	247	17
-16	3	17	152	189	26
-15	3	17	324	355	13
-14	3	17	105	50	32
-13	3	17	495	502	10
-12	3	17	428	433	10
-11	3	17	507	502	9
-10	3	17	765	755	11
-9	3	17	0	30	1
-8	3	17	863	866	11
-7	3	17	59	128	59
-6	3	17	201	185	14
-5	3	17	438	460	9
-4	3	17	37	45	36
-3	3	17	470	470	8
-2	3	17	77	126	77
-1	3	17	779	779	11
0	3	17	687	701	11
1	3	17	406	402	9
2	3	17	785	782	12
3	3	17	27	68	27
4	3	17	366	376	10
5	3	17	153	164	20
6	3	17	401	393	10
7	3	17	228	242	15
8	3	17	298	306	13
9	3	17	413	415	11
10	3	17	209	184	16
11	3	17	339	340	14
12	3	17	403	378	12
-17	4	17	169	133	21
-16	4	17	0	53	1
-15	4	17	0	22	1
-14	4	17	200	184	16
-13	4	17	250	256	15
-12	4	17	0	42	1
-11	4	17	361	341	10
-10	4	17	169	179	19
-9	4	17	165	163	20
-8	4	17	379	384	10
-7	4	17	164	182	18
-6	4	17	60	98	59
-5	4	17	163	203	18
-4	4	17	59	100	59
-3	4	17	0	18	1
-2	4	17	127	126	22
-1	4	17	53	108	53
0	4	17	0	29	1
1	4	17	0	36	1
2	4	17	358	366	10
3	4	17	129	120	23
4	4	17	415	413	10
5	4	17	175	163	17
6	4	17	194	147	15
7	4	17	159	149	20
8	4	17	0	42	1
9	4	17	208	198	19
10	4	17	172	174	24
11	4	17	17	78	16
-16	5	17	302	299	15
-15	5	17	301	305	13
-14	5	17	37	49	37
-13	5	17	270	276	14
-12	5	17	327	299	12
-11	5	17	135	110	23
-10	5	17	669	679	10
-9	5	17	0	7	1
-8	5	17	834	838	11
-7	5	17	105	124	31
-6	5	17	591	590	9
-5	5	17	437	431	9
-4	5	17	395	397	10
-3	5	17	541	543	9
-2	5	17	103	68	27
-1	5	17	444	438	9
0	5	17	290	301	11
1	5	17	465	458	9
2	5	17	148	125	18
3	5	17	0	41	1
4	5	17	225	222	14
5	5	17	194	169	17
6	5	17	111	131	33
7	5	17	322	325	13
8	5	17	78	33	77
9	5	17	355	351	13
10	5	17	151	175	26
-15	6	17	126	90	33
-14	6	17	174	152	21
-13	6	17	118	123	29
-12	6	17	205	211	17
-11	6	17	178	203	21
-10	6	17	190	141	16
-9	6	17	120	85	29
-8	6	17	205	208	16
-7	6	17	0	84	1
-6	6	17	352	348	11
-5	6	17	270	264	12
-4	6	17	335	320	11
-3	6	17	272	289	12
-2	6	17	294	307	12
-1	6	17	137	143	23
0	6	17	64	53	63
1	6	17	0	30	1
2	6	17	81	108	49
3	6	17	66	40	66
4	6	17	141	97	23
5	6	17	69	58	68
6	6	17	181	177	19
7	6	17	0	9	1
8	6	17	176	165	21
9	6	17	74	16	74
-13	7	17	393	391	12
-12	7	17	449	444	12
-11	7	17	307	303	14
-10	7	17	488	492	11
-9	7	17	235	251	17
-8	7	17	689	706	9
-7	7	17	100	158	41
-6	7	17	590	590	9
-5	7	17	360	379	12
-4	7	17	196	225	18
-3	7	17	493	495	10
-2	7	17	313	334	13
-1	7	17	317	326	12
0	7	17	358	357	11
1	7	17	437	425	10
2	7	17	368	375	12
3	7	17	283	265	13
4	7	17	443	438	11
5	7	17	71	7	70
6	7	17	216	210	17
7	7	17	175	177	20
8	7	17	58	57	58
-11	8	17	0	47	1
-10	8	17	223	226	17
-9	8	17	0	19	1
-8	8	17	80	118	79
-7	8	17	96	61	37
-6	8	17	196	153	16
-5	8	17	62	71	62
-4	8	17	0	91	1
-3	8	17	76	1	75
-2	8	17	215	230	16
-1	8	17	0	33	1
0	8	17	120	70	27
1	8	17	219	177	16
2	8	17	211	169	17
3	8	17	0	87	1
4	8	17	179	170	20
5	8	17	152	126	23
6	8	17	0	4	1
-8	9	17	481	486	12
-7	9	17	190	208	22
-6	9	17	309	283	13
-5	9	17	297	289	14
-4	9	17	252	261	16
-3	9	17	414	414	11
-2	9	17	147	151	25
-1	9	17	511	513	11
0	9	17	0	15	1
1	9	17	199	203	20
2	9	17	164	158	23
3	9	17	0	57	1
-18	0	18	68	96	68
-17	0	18	0	124	1
-16	0	18	505	482	10
-15	0	18	233	230	17
-14	0	18	405	400	11
-13	0	18	332	312	12
-12	0	18	108	97	30
-11	0	18	224	223	15
-10	0	18	113	87	25
-9	0	18	82	33	37
-8	0	18	589	571	8
-7	0	18	390	391	9
-6	0	18	806	817	12
-5	0	18	286	314	12
-4	0	18	725	703	10
-3	0	18	639	654	8
-2	0	18	529	509	8
-1	0	18	443	440	9
0	0	18	328	322	11
1	0	18	486	468	8
2	0	18	96	101	34
3	0	18	511	505	9
4	0	18	561	568	9
5	0	18	182	168	18
6	0	18	1116	1108	16
7	0	18	67	94	66
8	0	18	681	693	11
9	0	18	0	22	1
10	0	18	568	561	11
11	0	18	0	19	1
12	0	18	211	201	21
-18	1	18	0	101	1
-17	1	18	194	177	19
-16	1	18	61	14	61
-15	1	18	0	39	1
-14	1	18	0	122	1
-13	1	18	0	10	1
-12	1	18	0	62	1
-11	1	18	0	33	1
-10	1	18	0	44	1
-9	1	18	344	340	11
-8	1	18	154	167	19
-7	1	18	108	86	27
-6	1	18	0	38	1
-5	1	18	136	115	21
-4	1	18	364	353	10
-3	1	18	118	121	25
-2	1	18	248	250	13
-1	1	18	159	107	17
0	1	18	59	60	59
1	1	18	160	134	18
2	1	18	144	109	20
3	1	18	107	88	29
4	1	18	383	391	10
5	1	18	0	37	1
6	1	18	58	83	57
7	1	18	0	139	1
8	1	18	0	68	1
9	1	18	51	94	51
10	1	18	218	205	18
11	1	18	109	54	39
12	1	18	0	58	1
-17	2	18	0	66	1
-16	2	18	288	286	15
-15	2	18	32	83	31
-14	2	18	462	457	11
-13	2	18	382	391	11
-12	2	18	320	323	11
-11	2	18	486	462	9
-10	2	18	56	24	56
-9	2	18	288	279	11
-8	2	18	246	240	12
-7	2	18	277	268	11
-6	2	18	471	470	9
-5	2	18	258	260	12
-4	2	18	267	266	11
-3	2	18	486	491	8
-2	2	18	343	344	10
-1	2	18	535	535	8
0	2	18	134	110	21
1	2	18	727	728	10
2	2	18	119	134	24
3	2	18	486	489	9
4	2	18	365	364	10
5	2	18	189	190	16
6	2	18	531	536	10
7	2	18	118	128	33
8	2	18	382	394	12
9	2	18	130	185	31
10	2	18	308	308	14
11	2	18	210	243	20
-17	3	18	218	222	19
-16	3	18	25	0	24
-15	3	18	0	94	1
-14	3	18	0	75	1
-13	3	18	0	48	1
-12	3	18	275	267	13
-11	3	18	77	118	76
-10	3	18	382	383	11
-9	3	18	114	86	29
-8	3	18	326	337	11
-7	3	18	112	106	25
-6	3	18	301	308	11
-5	3	18	0	38	1
-4	3	18	163	132	16
-3	3	18	239	234	12
-2	3	18	213	202	14
-1	3	18	170	108	17
0	3	18	199	193	15
1	3	18	0	38	1
2	3	18	425	417	9
3	3	18	167	144	17
4	3	18	220	219	15
5	3	18	132	116	24
6	3	18	79	144	78
7	3	18	229	188	14
8	3	18	143	99	23
9	3	18	219	213	19
10	3	18	187	199	21
11	3	18	67	88	66
-16	4	18	286	272	15
-15	4	18	111	53	34
-14	4	18	361	347	12
-13	4	18	183	179	18
-12	4	18	234	239	16
-11	4	18	660	652	9
-10	4	18	281	281	13
-9	4	18	771	790	11
-8	4	18	466	463	9
-7	4	18	350	369	11
-6	4	18	477	489	9
-5	4	18	174	167	16
-4	4	18	556	560	8
-3	4	18	98	40	30
-2	4	18	487	493	9
-1	4	18	619	644	9
0	4	18	66	64	66
1	4	18	584	584	9
2	4	18	311	316	12
3	4	18	438	425	10
4	4	18	392	375	10
5	4	18	180	191	18
6	4	18	257	255	14
7	4	18	44	42	43
8	4	18	408	399	12
9	4	18	334	297	13
10	4	18	283	286	16
-15	5	18	220	192	18
-14	5	18	108	116	34
-13	5	18	116	57	29
-12	5	18	194	194	18
-11	5	18	0	37	1
-10	5	18	252	255	14
-9	5	18	141	158	23
-8	5	18	29	73	29
-7	5	18	0	84	1
-6	5	18	40	133	40
-5	5	18	185	204	17
-4	5	18	56	91	56
-3	5	18	165	163	18
-2	5	18	0	77	1
-1	5	18	71	16	70
0	5	18	140	125	19
1	5	18	116	128	26
2	5	18	77	10	76
3	5	18	152	176	22
4	5	18	0	38	1
5	5	18	115	53	27
6	5	18	105	122	37
7	5	18	98	44	35
8	5	18	173	149	19
9	5	18	161	121	22
-14	6	18	494	502	12
-13	6	18	332	317	13
-12	6	18	176	129	18
-11	6	18	378	376	12
-10	6	18	0	39	1
-9	6	18	625	633	9
-8	6	18	136	132	24
-7	6	18	629	630	9
-6	6	18	556	553	9
-5	6	18	310	302	12
-4	6	18	504	501	9
-3	6	18	181	181	18
-2	6	18	90	94	44
-1	6	18	337	359	11
0	6	18	0	39	1
1	6	18	266	260	13
2	6	18	60	15	60
3	6	18	320	306	12
4	6	18	122	89	26
5	6	18	122	118	31
6	6	18	172	185	21
7	6	18	230	234	17
8	6	18	159	138	25
-13	7	18	160	130	25
-12	7	18	213	184	17
-11	7	18	65	34	64
-10	7	18	0	107	1
-9	7	18	63	34	62
-8	7	18	0	44	1
-7	7	18	128	133	28
-6	7	18	176	164	19
-5	7	18	211	195	16
-4	7	18	61	3	60
-3	7	18	307	307	12
-2	7	18	0	72	1
-1	7	18	275	309	14
0	7	18	184	168	17
1	7	18	156	150	21
2	7	18	62	65	62
3	7	18	162	132	23
4	7	18	126	90	27
5	7	18	219	201	17
6	7	18	25	134	24
-10	8	18	74	18	74
-9	8	18	515	510	11
-8	8	18	267	271	15
-7	8	18	387	395	12
-6	8	18	239	258	16
-5	8	18	113	152	36
-4	8	18	273	245	13
-3	8	18	186	196	20
-2	8	18	191	164	18
-1	8	18	252	251	15
0	8	18	0	21	1
1	8	18	314	314	13
2	8	18	65	18	64
3	8	18	321	324	12
4	8	18	66	116	66
-6	9	18	238	227	16
-5	9	18	135	76	24
-4	9	18	215	211	17
-3	9	18	128	167	34
-2	9	18	220	236	20
-1	9	18	161	161	25
0	9	18	194	184	19
-17	1	19	221	266	19
-16	1	19	252	264	17
-15	1	19	91	139	90
-14	1	19	433	425	11
-13	1	19	211	203	17
-12	1	19	470	488	10
-11	1	19	181	189	18
-10	1	19	202	170	14
-9	1	19	337	343	11
-8	1	19	129	127	24
-7	1	19	701	709	10
-6	1	19	360	341	10
-5	1	19	770	744	11
-4	1	19	761	752	10
-3	1	19	193	185	16
-2	1	19	857	864	13
-1	1	19	208	197	15
0	1	19	968	946	13
1	1	19	20	36	19
2	1	19	415	422	10
3	1	19	517	512	9
4	1	19	0	32	1
5	1	19	701	699	11
6	1	19	404	409	11
7	1	19	482	473	10
8	1	19	372	357	12
9	1	19	361	351	13
10	1	19	166	177	24
11	1	19	120	156	37
-17	2	19	0	51	1
-16	2	19	223	223	18
-15	2	19	0	18	1
-14	2	19	134	104	24
-13	2	19	0	7	1
-12	2	19	0	70	1
-11	2	19	0	11	1
-10	2	19	146	130	20
-9	2	19	0	42	1
-8	2	19	174	177	17
-7	2	19	0	0	1
-6	2	19	66	43	66
-5	2	19	364	378	10
-4	2	19	240	248	12
-3	2	19	492	486	8
-2	2	19	141	169	24
-1	2	19	217	240	16
0	2	19	137	166	24
1	2	19	73	21	59
2	2	19	152	113	20
3	2	19	0	48	1
4	2	19	147	163	22
5	2	19	85	21	44
6	2	19	171	165	19
7	2	19	43	32	43
8	2	19	111	56	31
9	2	19	135	149	29
10	2	19	174	168	22
-16	3	19	236	224	17
-15	3	19	195	217	20
-14	3	19	183	140	18
-13	3	19	224	218	17
-12	3	19	604	595	9
-11	3	19	215	227	17
-10	3	19	420	405	11
-9	3	19	618	632	10
-8	3	19	271	277	12
-7	3	19	498	502	9
-6	3	19	55	16	55
-5	3	19	367	361	10
-4	3	19	283	284	12
-3	3	19	275	271	12
-2	3	19	743	720	11
-1	3	19	146	136	21
0	3	19	895	892	14
1	3	19	485	491	9
2	3	19	517	498	9
3	3	19	398	407	11
4	3	19	146	133	21
5	3	19	325	356	13
6	3	19	0	31	1
7	3	19	342	348	13
8	3	19	300	284	13
9	3	19	194	194	20
10	3	19	379	351	12
-16	4	19	218	212	18
-15	4	19	201	195	18
-14	4	19	0	34	1
-13	4	19	116	87	30
-12	4	19	0	32	1
-11	4	19	0	113	1
-10	4	19	0	41	1
-9	4	19	251	265	14
-8	4	19	74	55	60
-7	4	19	256	266	13
-6	4	19	88	110	41
-5	4	19	0	45	1
-4	4	19	124	104	23
-3	4	19	184	190	16
-2	4	19	161	173	20
-1	4	19	227	217	13
0	4	19	89	73	37
1	4	19	0	53	1
2	4	19	113	102	29
3	4	19	243	239	14
4	4	19	60	113	60
5	4	19	143	84	20
6	4	19	0	67	1
7	4	19	64	35	63
8	4	19	278	286	15
9	4	19	0	60	1
-15	5	19	443	428	12
-14	5	19	163	160	24
-13	5	19	217	187	16
-12	5	19	290	277	14
-11	5	19	266	277	15
-10	5	19	299	306	13
-9	5	19	525	528	9
-8	5	19	214	228	17
-7	5	19	668	681	9
-6	5	19	150	155	22
-5	5	19	616	614	9
-4	5	19	223	206	14
-3	5	19	375	384	11
-2	5	19	351	360	11
-1	5	19	58	71	58
0	5	19	392	393	10
1	5	19	302	303	12
2	5	19	207	190	16
3	5	19	344	340	12
4	5	19	175	149	19
5	5	19	197	184	17
6	5	19	247	229	15
7	5	19	264	232	14
8	5	19	323	345	14
-13	6	19	0	103	1
-12	6	19	109	23	34
-11	6	19	0	64	1
-10	6	19	0	23	1
-9	6	19	0	62	1
-8	6	19	110	65	32
-7	6	19	87	33	47
-6	6	19	176	137	18
-5	6	19	61	61	60
-4	6	19	211	239	17
-3	6	19	91	59	40
-2	6	19	289	306	13
-1	6	19	0	2	1
0	6	19	119	85	26
1	6	19	75	59	74
2	6	19	68	51	68
3	6	19	234	210	14
4	6	19	148	107	21
5	6	19	149	189	27
6	6	19	159	185	25
7	6	19	137	122	28
-11	7	19	0	10	1
-10	7	19	311	324	15
-9	7	19	221	227	17
-8	7	19	377	392	12
-7	7	19	410	425	11
-6	7	19	110	82	29
-5	7	19	295	293	13
-4	7	19	166	204	24
-3	7	19	0	6	1
-2	7	19	177	201	21
-1	7	19	232	222	16
0	7	19	229	236	16
1	7	19	244	261	16
2	7	19	342	342	13
3	7	19	317	328	13
4	7	19	276	258	15
5	7	19	314	293	14
-9	8	19	88	126	87
-8	8	19	97	47	47
-7	8	19	108	138	39
-6	8	19	38	12	37
-5	8	19	190	189	20
-4	8	19	0	44	1
-3	8	19	255	239	14
-2	8	19	192	201	18
-1	8	19	331	333	14
0	8	19	0	10	1
1	8	19	154	147	24
2	8	19	74	137	74
-17	0	20	309	301	15
-16	0	20	0	36	1
-15	0	20	382	393	13
-14	0	20	340	320	13
-13	0	20	54	144	54
-12	0	20	594	579	10
-11	0	20	268	249	14
-10	0	20	301	291	12
-9	0	20	40	78	39
-8	0	20	445	422	9
-7	0	20	430	415	10
-6	0	20	582	563	9
-5	0	20	1025	1001	13
-4	0	20	224	219	15
-3	0	20	757	744	11
-2	0	20	84	128	48
-1	0	20	603	592	8
0	0	20	181	139	15
1	0	20	441	424	9
2	0	20	57	112	56
3	0	20	201	194	16
4	0	20	575	575	10
5	0	20	509	508	10
6	0	20	144	121	25
7	0	20	632	630	10
8	0	20	0	78	1
9	0	20	349	339	13
10	0	20	140	171	30
-16	1	20	136	22	26
-15	1	20	80	101	80
-14	1	20	32	30	31
-13	1	20	70	93	69
-12	1	20	0	44	1
-11	1	20	0	19	1
-10	1	20	178	172	18
-9	1	20	113	131	29
-8	1	20	63	144	62
-7	1	20	71	50	71
-6	1	20	73	56	72
-5	1	20	73	108	72
-4	1	20	102	113	34
-3	1	20	252	253	14
-2	1	20	0	5	1
-1	1	20	48	2	48
0	1	20	174	173	19
1	1	20	255	253	13
2	1	20	174	153	18
3	1	20	121	113	28
4	1	20	138	149	25
5	1	20	52	7	52
6	1	20	0	10	1
7	1	20	0	15	1
8	1	20	134	143	29
9	1	20	73	131	73
10	1	20	58	130	58
-16	2	20	147	133	27
-15	2	20	369	367	13
-14	2	20	286	313	14
-13	2	20	360	378	14
-12	2	20	537	527	10
-11	2	20	406	392	11
-10	2	20	465	481	10
-9	2	20	0	35	1
-8	2	20	438	448	10
-7	2	20	271	277	12
-6	2	20	175	164	17
-5	2	20	601	619	9
-4	2	20	0	43	1
-3	2	20	754	750	11
-2	2	20	343	354	11
-1	2	20	719	726	10
0	2	20	708	722	11
1	2	20	471	467	10
2	2	20	505	515	9
3	2	20	115	123	30
4	2	20	501	497	10
5	2	20	193	203	18
6	2	20	243	234	15
7	2	20	352	361	12
8	2	20	0	57	1
9	2	20	250	274	18
-16	3	20	48	132	47
-15	3	20	185	170	20
-14	3	20	135	130	27
-13	3	20	160	154	21
-12	3	20	98	40	35
-11	3	20	213	219	16
-10	3	20	84	5	84
-9	3	20	83	41	46
-8	3	20	169	157	18
-7	3	20	169	194	19
-6	3	20	207	199	15
-5	3	20	57	14	56
-4	3	20	246	250	13
-3	3	20	28	139	28
-2	3	20	402	398	10
-1	3	20	40	52	40
0	3	20	250	241	14
1	3	20	294	305	13
2	3	20	92	80	39
3	3	20	173	158	18
4	3	20	0	43	1
5	3	20	0	68	1
6	3	20	0	70	1
7	3	20	159	141	22
8	3	20	212	169	18
9	3	20	262	221	15
-15	4	20	203	189	19
-14	4	20	134	145	29
-13	4	20	213	178	16
-12	4	20	174	134	20
-11	4	20	253	212	14
-10	4	20	512	496	10
-9	4	20	285	265	13
-8	4	20	415	408	11
-7	4	20	144	122	21
-6	4	20	352	343	11
-5	4	20	125	175	27
-4	4	20	450	442	10
-3	4	20	411	438	10
-2	4	20	0	5	1
-1	4	20	249	236	14
0	4	20	443	440	10
1	4	20	30	17	29
2	4	20	417	443	11
3	4	20	216	226	16
4	4	20	225	240	16
5	4	20	123	129	29
6	4	20	221	227	17
7	4	20	392	377	12
8	4	20	0	91	1
-14	5	20	109	145	41
-13	5	20	80	40	80
-12	5	20	67	38	67
-11	5	20	92	75	41
-10	5	20	62	22	62
-9	5	20	69	22	68
-8	5	20	68	54	68
-7	5	20	219	218	16
-6	5	20	87	123	57
-5	5	20	133	159	28
-4	5	20	0	34	1
-3	5	20	0	130	1
-2	5	20	38	56	38
-1	5	20	0	80	1
0	5	20	76	45	75
1	5	20	74	35	74
2	5	20	0	10	1
3	5	20	167	141	21
4	5	20	137	164	28
5	5	20	79	10	78
6	5	20	153	132	25
7	5	20	0	115	1
-12	6	20	0	124	1
-11	6	20	148	129	23
-10	6	20	197	194	17
-9	6	20	127	93	26
-8	6	20	498	497	11
-7	6	20	0	103	1
-6	6	20	399	408	11
-5	6	20	348	319	12
-4	6	20	0	56	1
-3	6	20	95	148	46
-2	6	20	82	108	81
-1	6	20	90	35	38
0	6	20	298	312	13
1	6	20	0	23	1
2	6	20	417	420	11
3	6	20	88	2	53
4	6	20	416	395	12
5	6	20	253	274	17
-10	7	20	0	16	1
-9	7	20	120	99	30
-8	7	20	96	101	44
-7	7	20	0	42	1
-6	7	20	112	107	33
-5	7	20	116	81	28
-4	7	20	80	97	79
-3	7	20	0	14	1
-2	7	20	245	276	16
-1	7	20	0	38	1
0	7	20	170	174	20
1	7	20	56	69	56
2	7	20	24	45	23
3	7	20	0	6	1
-6	8	20	222	264	20
-5	8	20	246	248	16
-4	8	20	88	79	52
-3	8	20	239	228	16
-2	8	20	33	100	32
-1	8	20	118	111	36
-16	1	21	265	248	16
-15	1	21	469	456	12
-14	1	21	0	62	1
-13	1	21	555	524	10
-12	1	21	62	2	62
-11	1	21	538	526	10
-10	1	21	60	20	59
-9	1	21	513	514	10
-8	1	21	228	204	14
-7	1	21	248	243	14
-6	1	21	701	670	11
-5	1	21	130	107	24
-4	1	21	798	788	12
-3	1	21	448	445	10
-2	1	21	605	595	9
-1	1	21	424	413	10
0	1	21	465	453	10
1	1	21	327	318	12
2	1	21	186	209	19
3	1	21	594	575	9
4	1	21	334	313	12
5	1	21	0	106	1
6	1	21	449	423	11
7	1	21	136	118	28
8	1	21	300	289	15
-15	2	21	136	113	29
-14	2	21	73	127	72
-13	2	21	249	248	16
-12	2	21	316	331	14
-11	2	21	64	69	63
-10	2	21	128	92	27
-9	2	21	229	211	15
-8	2	21	0	40	1
-7	2	21	30	7	30
-6	2	21	153	148	20
-5	2	21	57	86	57
-4	2	21	81	124	80
-3	2	21	29	107	28
-2	2	21	79	67	73
-1	2	21	271	247	13
0	2	21	120	57	29
1	2	21	284	312	14
2	2	21	106	56	32
3	2	21	226	204	16
4	2	21	0	94	1
5	2	21	108	93	33
6	2	21	0	8	1
7	2	21	0	83	1
8	2	21	55	106	54
-15	3	21	287	261	15
-14	3	21	328	312	13
-13	3	21	421	413	12
-12	3	21	252	264	16
-11	3	21	423	423	11
-10	3	21	262	259	14
-9	3	21	332	329	13
-8	3	21	363	362	11
-7	3	21	0	25	1
-6	3	21	212	187	15
-5	3	21	155	162	21
-4	3	21	382	382	10
-3	3	21	70	58	69
-2	3	21	372	345	11
-1	3	21	631	651	10
0	3	21	117	82	29
1	3	21	666	652	10
2	3	21	240	254	16
3	3	21	250	248	15
4	3	21	176	196	21
5	3	21	187	179	19
6	3	21	274	248	15
7	3	21	0	33	1
-14	4	21	75	34	74
-13	4	21	0	98	1
-12	4	21	171	188	23
-11	4	21	0	12	1
-10	4	21	118	103	31
-9	4	21	0	36	1
-8	4	21	105	110	35
-7	4	21	0	27	1
-6	4	21	142	107	24
-5	4	21	30	87	29
-4	4	21	76	48	62
-3	4	21	238	235	15
-2	4	21	234	251	16
-1	4	21	186	131	16
0	4	21	135	147	27
1	4	21	150	152	24
2	4	21	265	296	15
3	4	21	238	253	17
4	4	21	148	134	24
5	4	21	56	154	55
6	4	21	0	49	1
7	4	21	140	57	26
-13	5	21	0	51	1
-12	5	21	132	68	25
-11	5	21	0	135	1
-10	5	21	260	246	14
-9	5	21	262	235	15
-8	5	21	477	487	11
-7	5	21	244	249	16
-6	5	21	474	466	11
-5	5	21	0	40	1
-4	5	21	393	401	11
-3	5	21	0	20	1
-2	5	21	0	44	1
-1	5	21	272	285	14
0	5	21	145	146	24
1	5	21	363	375	12
2	5	21	277	298	15
3	5	21	334	322	12
4	5	21	374	378	13
5	5	21	129	113	28
-11	6	21	0	78	1
-10	6	21	0	10	1
-9	6	21	63	41	63
-8	6	21	0	3	1
-7	6	21	123	103	29
-6	6	21	0	34	1
-5	6	21	55	43	54
-4	6	21	77	53	77
-3	6	21	0	19	1
-2	6	21	45	92	44
-1	6	21	23	53	23
0	6	21	138	99	24
1	6	21	98	19	38
2	6	21	0	88	1
3	6	21	17	99	16
4	6	21	97	86	51
-8	7	21	146	133	25
-7	7	21	158	144	22
-6	7	21	259	264	16
-5	7	21	0	141	1
-4	7	21	156	137	23
-3	7	21	185	190	21
-2	7	21	86	98	86
-1	7	21	230	240	17
0	7	21	60	124	59
1	7	21	377	394	13
-15	0	22	0	32	1
-14	0	22	402	400	13
-13	0	22	310	305	14
-12	0	22	438	416	11
-11	0	22	111	98	33
-10	0	22	420	401	11
-9	0	22	353	345	12
-8	0	22	304	286	13
-7	0	22	681	671	9
-6	0	22	277	257	12
-5	0	22	499	509	10
-4	0	22	677	672	9
-3	0	22	285	271	13
-2	0	22	508	500	10
-1	0	22	301	313	13
0	0	22	135	143	26
1	0	22	73	24	73
2	0	22	111	157	35
3	0	22	395	383	11
4	0	22	93	70	44
5	0	22	234	229	16
6	0	22	414	415	12
7	0	22	142	109	28
-15	1	22	0	112	1
-14	1	22	47	67	47
-13	1	22	102	109	45
-12	1	22	116	68	33
-11	1	22	221	180	16
-10	1	22	191	167	18
-9	1	22	43	95	42
-8	1	22	0	60	1
-7	1	22	123	52	25
-6	1	22	61	131	61
-5	1	22	29	27	29
-4	1	22	152	138	22
-3	1	22	0	65	1
-2	1	22	63	31	63
-1	1	22	121	56	25
0	1	22	0	115	1
1	1	22	72	85	71
2	1	22	85	17	47
3	1	22	139	134	26
4	1	22	142	180	27
5	1	22	0	82	1
6	1	22	219	208	18
7	1	22	81	21	81
-14	2	22	564	554	11
-13	2	22	236	209	17
-12	2	22	544	561	11
-11	2	22	290	272	14
-10	2	22	415	407	11
-9	2	22	426	437	11
-8	2	22	0	112	1
-7	2	22	290	294	13
-6	2	22	213	206	15
-5	2	22	266	247	13
-4	2	22	449	452	10
-3	2	22	270	272	13
-2	2	22	687	681	10
-1	2	22	30	63	29
0	2	22	597	617	10
1	2	22	307	317	13
2	2	22	290	316	15
3	2	22	452	434	11
4	2	22	174	146	19
5	2	22	275	298	15
6	2	22	76	56	76
7	2	22	152	160	26
-14	3	22	131	184	35
-13	3	22	0	94	1
-12	3	22	138	171	31
-11	3	22	240	229	15
-10	3	22	91	84	44
-9	3	22	68	99	68
-8	3	22	84	26	46
-7	3	22	0	10	1
-6	3	22	39	9	38
-5	3	22	0	50	1
-4	3	22	0	51	1
-3	3	22	0	6	1
-2	3	22	162	170	21
-1	3	22	43	12	43
0	3	22	195	167	18
1	3	22	62	71	61
2	3	22	203	208	18
3	3	22	0	6	1
4	3	22	246	239	16
5	3	22	34	6	33
6	3	22	0	58	1
-13	4	22	153	106	24
-12	4	22	266	261	16
-11	4	22	238	269	17
-10	4	22	0	25	1
-9	4	22	525	525	11
-8	4	22	174	185	21
-7	4	22	328	346	14
-6	4	22	250	253	14
-5	4	22	336	352	12
-4	4	22	229	238	16
-3	4	22	273	282	14
-2	4	22	320	302	13
-1	4	22	0	94	1
0	4	22	291	307	14
1	4	22	387	379	12
2	4	22	0	37	1
3	4	22	370	363	12
4	4	22	0	34	1
5	4	22	403	386	12
-11	5	22	55	75	54
-10	5	22	57	19	56
-9	5	22	0	7	1
-8	5	22	99	98	44
-7	5	22	0	39	1
-6	5	22	0	123	1
-5	5	22	0	46	1
-4	5	22	0	98	1
-3	5	22	104	46	31
-2	5	22	151	184	25
-1	5	22	0	9	1
0	5	22	165	95	18
1	5	22	44	73	44
2	5	22	220	227	17
3	5	22	73	72	73
4	5	22	92	105	53
-9	6	22	284	303	15
-8	6	22	45	67	45
-7	6	22	376	384	13
-6	6	22	265	263	15
-5	6	22	227	217	16
-4	6	22	282	286	15
-3	6	22	0	70	1
-2	6	22	0	160	1
-1	6	22	80	183	79
0	6	22	186	185	20
1	6	22	308	318	15
-13	1	23	212	210	19
-12	1	23	537	524	11
-11	1	23	336	323	13
-10	1	23	439	429	11
-9	1	23	111	106	34
-8	1	23	526	530	10
-7	1	23	250	245	15
-6	1	23	323	321	13
-5	1	23	380	385	12
-4	1	23	138	123	24
-3	1	23	426	417	11
-2	1	23	0	57	1
-1	1	23	297	283	13
0	1	23	112	117	33
1	1	23	207	198	17
2	1	23	243	232	15
3	1	23	0	50	1
4	1	23	187	191	20
5	1	23	247	257	17
6	1	23	106	27	40
-13	2	23	194	193	22
-12	2	23	129	106	31
-11	2	23	126	61	31
-10	2	23	188	190	19
-9	2	23	127	146	31
-8	2	23	159	160	22
-7	2	23	43	15	43
-6	2	23	133	97	24
-5	2	23	80	103	80
-4	2	23	52	85	52
-3	2	23	105	49	31
-2	2	23	75	25	74
-1	2	23	110	92	36
0	2	23	239	230	16
1	2	23	0	92	1
2	2	23	188	163	19
3	2	23	77	64	76
4	2	23	104	71	40
5	2	23	142	158	28
-12	3	23	403	381	13
-11	3	23	209	189	18
-10	3	23	409	407	12
-9	3	23	0	108	1
-8	3	23	248	260	16
-7	3	23	274	291	14
-6	3	23	99	105	40
-5	3	23	311	308	13
-4	3	23	100	95	39
-3	3	23	428	442	11
-2	3	23	160	151	22
-1	3	23	150	168	26
0	3	23	489	486	11
1	3	23	0	14	1
2	3	23	265	303	16
3	3	23	164	176	23
4	3	23	322	308	14
-11	4	23	125	63	30
-10	4	23	0	10	1
-9	4	23	0	64	1
-8	4	23	125	84	29
-7	4	23	80	12	79
-6	4	23	138	144	27
-5	4	23	121	143	34
-4	4	23	148	111	22
-3	4	23	227	238	18
-2	4	23	0	18	1
-1	4	23	93	103	48
0	4	23	153	95	21
1	4	23	323	300	13
2	4	23	0	61	1
3	4	23	255	242	16
-9	5	23	388	352	12
-8	5	23	328	320	13
-7	5	23	483	488	11
-6	5	23	177	156	20
-5	5	23	438	430	12
-4	5	23	0	89	1
-3	5	23	265	258	15
-2	5	23	0	29	1
-1	5	23	80	60	79
0	5	23	285	261	15
1	5	23	100	94	41
-6	6	23	164	147	24
-5	6	23	0	20	1
-4	6	23	204	176	18
-3	6	23	0	55	1
-2	6	23	81	116	81
-12	0	24	0	21	1
-11	0	24	427	428	12
-10	0	24	0	28	1
-9	0	24	484	466	11
-8	0	24	360	353	12
-7	0	24	240	225	16
-6	0	24	402	399	12
-5	0	24	239	216	16
-4	0	24	0	98	1
-3	0	24	212	220	17
-2	0	24	70	13	69
-1	0	24	243	272	16
0	0	24	120	132	32
1	0	24	246	216	14
2	0	24	79	72	78
3	0	24	59	82	59
4	0	24	324	298	14
-12	1	24	90	5	55
-11	1	24	172	194	23
-10	1	24	0	5	1
-9	1	24	166	175	24
-8	1	24	64	81	63
-7	1	24	151	104	21
-6	1	24	31	45	31
-5	1	24	112	118	34
-4	1	24	155	119	20
-3	1	24	174	158	21
-2	1	24	133	86	25
-1	1	24	132	104	25
0	1	24	55	33	54
1	1	24	64	92	63
2	1	24	0	119	1
3	1	24	0	38	1
4	1	24	88	47	53
-11	2	24	494	498	11
-10	2	24	176	111	20
-9	2	24	373	387	14
-8	2	24	164	172	22
-7	2	24	213	197	17
-6	2	24	207	222	18
-5	2	24	153	139	23
-4	2	24	205	228	19
-3	2	24	345	338	13
-2	2	24	54	39	54
-1	2	24	471	470	11
0	2	24	84	24	84
1	2	24	309	279	13
2	2	24	157	130	24
3	2	24	244	205	16
-11	3	24	0	51	1
-10	3	24	0	64	1
-9	3	24	54	104	53
-8	3	24	138	130	28
-7	3	24	146	117	24
-6	3	24	275	254	14
-5	3	24	282	281	15
-4	3	24	224	222	18
-3	3	24	193	192	20
-2	3	24	44	106	44
-1	3	24	123	126	33
0	3	24	72	70	72
1	3	24	142	108	28
2	3	24	209	182	18
-9	4	24	87	132	87
-8	4	24	447	425	12
-7	4	24	0	16	1
-6	4	24	463	454	12
-5	4	24	150	186	28
-4	4	24	434	466	12
-3	4	24	232	229	17
-2	4	24	265	252	15
-1	4	24	387	394	13
0	4	24	154	129	25
1	4	24	283	275	16
-6	5	24	145	112	28
-5	5	24	160	168	25
-4	5	24	155	127	25
-3	5	24	96	34	43
-2	5	24	0	4	1
-10	1	25	287	263	14
-9	1	25	417	423	13
-8	1	25	168	198	25
-7	1	25	393	397	12
-6	1	25	180	182	21
-5	1	25	47	24	47
-4	1	25	342	318	12
-3	1	25	217	206	18
-2	1	25	273	275	16
-1	1	25	230	238	18
0	1	25	280	262	14
1	1	25	158	170	27
-9	2	25	200	173	19
-8	2	25	0	55	1
-7	2	25	210	215	19
-6	2	25	140	108	25
-5	2	25	244	229	15
-4	2	25	299	291	15
-3	2	25	0	25	1
-2	2	25	61	78	60
-1	2	25	0	72	1
0	2	25	0	118	1
1	2	25	57	56	57
-8	3	25	73	10	73
-7	3	25	176	159	22
-6	3	25	166	169	23
-5	3	25	289	272	15
-4	3	25	404	420	13
-3	3	25	47	38	46
-2	3	25	403	382	12
-1	3	25	317	311	14
-7	0	26	262	244	15
-6	0	26	17	78	16
-5	0	26	158	194	28
-4	0	26	301	290	14
-3	0	26	181	150	21
-2	0	26	350	354	14
-7	1	26	0	76	1
-6	1	26	0	92	1
-5	1	26	208	228	20
-4	1	26	111	99	40
-3	1	26	133	153	34
-2	1	26	0	20	1
